# Supplementary material for: Evolutionary analysis across mammals reveals distinct classes of long non-coding RNAs
Source: Genome Biol. 2016 Feb 2;17:19. doi: 10.1186/s13059-016-0880-9 (PMC4739325; doi:10.1186/s13059-016-0880-9)
Supplement: Additional file 2: — Curated list of "well-characterized lncRNAs". (XLSX 52 kb) [file 13059_2016_880_MOESM2_ESM.xlsx]

## Sheet: README
This excel file includes our curated list of " functionally characterized lncRNAs", along with ENSEMBL ID and relevant PubMed ID

## Sheet: Characterized LncRNAs
NAME	ENSEMBL ID	PMID
GAS5	ENSG00000234741	20124551
RMST	ENSG00000255794	23932716
DLEU2	ENSG00000231607	20060366
PWRN1	ENSG00000259905	19471314, 17337150
IPW	ENSG00000224078	7849716, 15146197, 9601023
PCGEM1	ENSG00000227418	23945587
MIAT	ENSG00000225783	2045979717066260
TUG1	ENSG00000253352	24381249, 15797018
TERC	ENSG00000270141	15098033
DANCR	ENSG00000226950	22302877
TDRG1	ENSG00000204091	26170977
TP53TG1	ENSG00000182165	9713990
CCAT1	ENSG00000247844	24662484, 23143645
PVT1	ENSG00000249859	21526116, 24196785
RMRP	ENSG00000269900	19701182
XIST	ENSG00000229807	18974356; 23828888
TSIX	ENSG00000270641	10192391
JPX	ENSG00000225470	21029862
KCNQ1OT1	ENSG00000269821	18951091
FTX	ENSG00000230590	21118898
NEAT1	ENSG00000245532	19217333
MALAT1	ENSG00000278217	20797886
MEG8/RIAN	ENSG00000258399	17507654; 11481034
PWRN2	ENSG00000260551	19471314, 17337150
H19	ENSG00000130600	24055342
FENDRR	ENSG00000268388	23369715; 23369715
PCAT1	ENSG00000253438	21804560
HOTAIR	ENSG00000228630	17604720
HOTTIP	ENSG00000243766	21423168
FIRRE	ENSG00000213468	24463464
AIRN	ENSG00000268257	23239737
MEG3	ENSG00000214548	17569660, 14602737
TINCR	ENSG00000223573	23201690
HOTAIRM1	ENSG00000233429	19144990
CRNDE	ENSG00000245694	22393467
BANCR	ENSG00000278910	22581800
