# Supplementary material for: Evolutionary analysis across mammals reveals distinct classes of long non-coding RNAs
Source: Genome Biol. 2016 Feb 2;17:19. doi: 10.1186/s13059-016-0880-9 (PMC4739325; doi:10.1186/s13059-016-0880-9)
Supplement: Additional file 3: — Bed file of lncRNAs discovered from mouse (mm9), human (hg19), chimp/bonobo (panTro4), and rat (rn5). (XLSX 229 kb) [file 13059_2016_880_MOESM3_ESM.xlsx]

## Sheet: README
This excel file includes lncRNAs in bed12 format discovered from mouse (mm9), human (hg19), chimp/bonobo (panTro4), and rat (rn5). Highlighted entries are "lncRNAs" believed to harbor small ORFs.

## Sheet: mouse
chr17	30759356	30765245	cast.naive_gene.v2.1_1007.0_chr17	3	-	30759356	30765245	0,0,0	4	283,368,46,877,	0,1788,4738,5012,
chr15	103076580	103077100	cast.naive_gene.v2.1_1009.0_chr15	16	+	103076580	103077100	0,0,0	2	272,125,	0,395,
chr14	51418155	51421701	cast.naive_gene.v2.1_1042.0_chr14	1	-	51418155	51421701	0,0,0	2	115,1052,	0,2494,
chr18	35713061	35718695	cast.naive_gene.v2.1_1137.0_chr18	5	+	35713061	35718695	0,0,0	4	62,35,76,1705,	0,1019,3208,3929,
chr7	150219406	150225148	cast.naive_gene.v2.1_1138.0_chr7	1	-	150219406	150225148	0,0,0	3	425,101,65,	0,3779,5677,
chr16	55776400	55781185	cast.naive_gene.v2.1_1142.0_chr16	1	-	55776400	55781185	0,0,0	2	335,622,	0,4163,
chr5	73659839	73675367	cast.naive_gene.v2.1_1171.0_chr5	1	-	73659839	73675367	0,0,0	3	353,139,6,	0,3055,15522,
chr14	19385450	19387718	cast.naive_gene.v2.1_1172.0_chr14	1	+	19385450	19387718	0,0,0	2	32,935,	0,1333,
chr16	9133276	9138595	cast.naive_gene.v2.1_1183.0_chr16	2	+	9133276	9138595	0,0,0	3	169,99,1548,	0,2498,3771,
chr13	66602431	66620458	cast.naive_gene.v2.1_1197.0_chr13	4	-	66602431	66620458	0,0,0	3	2475,106,176,	0,3602,17851,
chr15	75699898	75707051	cast.naive_gene.v2.1_1277.0_chr15	1	-	75699898	75707051	0,0,0	4	637,83,201,341,	0,1807,2900,6812,
chr6	3150764	3151616	cast.naive_gene.v2.1_1290.0_chr6	306	+	3150764	3151616	0,0,0	2	318,109,	0,743,
chr5	105231638	105238857	cast.naive_gene.v2.1_1305.0_chr5	0	-	105231638	105238857	0,0,0	3	850,140,4558,	0,1683,2661,
chr19	5794646	5802733	cast.naive_gene.v2.1_1455.0_chr19	252	-	5794646	5802733	0,0,0	2	6733,901,	0,7186,
chr14	77079222	77087036	cast.naive_gene.v2.1_1465.0_chr14	1	+	77079222	77087036	0,0,0	3	183,195,396,	0,710,7418,
chr8	19853273	19983139	cast.naive_gene.v2.1_1470.0_chr8	2	-	19853273	19983139	0,0,0	4	106,43,33,1702,	0,991,128024,128164,
chr10	119965335	119974662	cast.naive_gene.v2.1_1530.0_chr10	1	+	119965335	119974662	0,0,0	4	335,107,87,1060,	0,5787,6040,8267,
chrX	91213997	91220764	cast.naive_gene.v2.1_1538.0_chrX	9	+	91213997	91220764	0,0,0	3	1272,231,1449,	0,3144,5318,
chr15	96959020	96962261	cast.naive_gene.v2.1_1539.0_chr15	4	-	96959020	96962261	0,0,0	2	631,36,	0,3205,
chr13	62184506	62185711	cast.naive_gene.v2.1_1558.0_chr13	3	-	62184506	62185711	0,0,0	2	494,695,	0,510,
chr6	52052917	52063931	cast.naive_gene.v2.1_1593.0_chr6	1	+	52052917	52063931	0,0,0	3	118,126,590,	0,3852,10424,
chr11	57368221	57373973	cast.naive_gene.v2.1_1623.0_chr11	63	-	57368221	57373973	0,0,0	2	3432,602,	0,5150,
chr2	20890511	20891867	cast.naive_gene.v2.1_1704.0_chr2	1	+	20890511	20891867	0,0,0	3	499,755,6,	0,589,1350,
chr14	51427108	51427446	cast.naive_gene.v2.1_1728.0_chr14	52	-	51427108	51427446	0,0,0	2	120,197,	0,141,
chr13	49063681	49065258	cast.naive_gene.v2.1_1752.0_chr13	2	+	49063681	49065258	0,0,0	2	292,952,	0,625,
chr6	86433364	86438213	cast.naive_gene.v2.1_1778.0_chr6	1	-	86433364	86438213	0,0,0	2	347,425,	0,4424,
chr13	62185715	62194161	cast.naive_gene.v2.1_1784.0_chr13	1	-	62185715	62194161	0,0,0	5	35,327,680,31,330,	0,6477,6835,7868,8116,
chr3	41292531	41297229	cast.naive_gene.v2.1_1787.0_chr3	5	-	41292531	41297229	0,0,0	2	1127,220,	0,4478,
chr17	3081369	3084169	cast.naive_gene.v2.1_1801.0_chr17	6	-	3081369	3084169	0,0,0	2	1343,202,	0,2598,
chr10	95356744	95360507	cast.naive_gene.v2.1_1807.0_chr10	8	+	95356744	95360507	0,0,0	2	179,1162,	0,2601,
chrX	20539486	20564390	cast.naive_gene.v2.1_1836.0_chrX	2	+	20539486	20564390	0,0,0	4	235,80,40,1286,	0,5368,23065,23618,
chr7	114386606	114445463	cast.naive_gene.v2.1_1847.0_chr7	3	+	114386606	114445463	0,0,0	6	36,156,118,194,124,2148,	0,41689,42520,54459,55857,56709,
chr2	13991868	13995494	cast.naive_gene.v2.1_1885.0_chr2	1	-	13991868	13995494	0,0,0	2	539,285,	0,3341,
chr2	135472259	135478939	cast.naive_gene.v2.1_1945.0_chr2	0	+	135472259	135478939	0,0,0	3	25,45,1706,	0,2403,4974,
chr2	174804156	174895368	cast.naive_gene.v2.1_2111.0_chr2	1	-	174804156	174895368	0,0,0	2	32,463,	0,90749,
chr11	75275104	75280185	cast.naive_gene.v2.1_2163.0_chr11	3	+	75275104	75280185	0,0,0	3	153,165,1377,	0,2090,3704,
chr2	176639894	177114593	cast.naive_gene.v2.1_2218.0_chr2	1	-	176639894	177114593	0,0,0	5	17,150,1630,118,152,	0,210065,469178,470962,474547,
chr8	125696609	125702795	cast.naive_gene.v2.1_2235.0_chr8	1	+	125696609	125702795	0,0,0	2	334,1046,	0,5140,
chr9	27142666	27154333	cast.naive_gene.v2.1_2329.0_chr9	2	+	27142666	27154333	0,0,0	4	333,46,122,979,	0,1035,7429,10688,
chr1	183958613	183959955	cast.naive_gene.v2.1_2381.0_chr1	1	+	183958613	183959955	0,0,0	2	413,547,	0,795,
chr2	75472003	75472486	cast.naive_gene.v2.1_2567.0_chr2	2	+	75472003	75472486	0,0,0	2	211,175,	0,308,
chr9	75316216	75333192	cast.naive_gene.v2.1_2671.0_chr9	1	+	75316216	75333192	0,0,0	4	274,217,75,736,	0,13038,14713,16240,
chr11	62327450	62329158	cast.naive_gene.v2.1_2743.0_chr11	4	+	62327450	62329158	0,0,0	2	955,202,	0,1506,
chr7	82922938	82927024	cast.naive_gene.v2.1_2772.0_chr7	11	-	82922938	82927024	0,0,0	2	2704,87,	0,3999,
chr11	117472649	117474458	cast.naive_gene.v2.1_3025.0_chr11	1	+	117472649	117474458	0,0,0	2	99,883,	0,926,
chr11	116532954	116537606	cast.naive_gene.v2.1_3166.0_chr11	6	+	116532954	116537606	0,0,0	6	116,192,75,134,76,785,	0,523,1023,2297,2659,3867,
chr15	86025218	86025716	cast.primed_gene.v2.1_1032.0_chr15	250	+	86025218	86025716	0,0,0	2	297,139,	0,359,
chr5	110362580	110370650	cast.primed_gene.v2.1_1183.0_chr5	1	+	110362580	110370650	0,0,0	3	454,127,892,	0,6864,7178,
chr10	7093781	7094521	cast.primed_gene.v2.1_1284.0_chr10	3	+	7093781	7094521	0,0,0	2	75,254,	0,486,
chr3	89196089	89202323	cast.primed_gene.v2.1_1352.0_chr3	1	+	89196089	89202323	0,0,0	2	339,443,	0,5791,
chr19	41079886	41081237	cast.primed_gene.v2.1_1357.0_chr19	2	-	41079886	41081237	0,0,0	2	713,370,	0,981,
chr7	66925013	66934358	cast.primed_gene.v2.1_1373.0_chr7	3	-	66925013	66934358	0,0,0	4	99,147,147,130,	0,4166,6694,9215,
chr17	3103175	3114816	cast.primed_gene.v2.1_1505.0_chr17	1	-	3103175	3114816	0,0,0	4	1266,51,60,629,	0,9346,10112,11012,
chr1	162965241	162968807	cast.primed_gene.v2.1_1516.0_chr1	60	+	162965241	162968807	0,0,0	11	84,53,32,37,31,33,28,43,43,48,220,	0,641,872,1097,1438,1709,2177,2394,2884,3114,3346,
chrX	72970756	73009912	cast.primed_gene.v2.1_1529.0_chrX	1	-	72970756	73009912	0,0,0	7	2101,163,163,163,163,163,48,	0,5602,21259,26107,29948,34814,39108,
chr12	106574737	106620433	cast.primed_gene.v2.1_1555.0_chr12	1	+	106574737	106620433	0,0,0	3	430,330,879,	0,702,44817,
chr10	115910923	115912105	cast.primed_gene.v2.1_1640.0_chr10	1	+	115910923	115912105	0,0,0	2	766,284,	0,898,
chr10	80853104	80854292	cast.primed_gene.v2.1_1642.0_chr10	1	+	80853104	80854292	0,0,0	2	225,759,	0,429,
chr7	127816933	127821074	cast.primed_gene.v2.1_1676.0_chr7	1	-	127816933	127821074	0,0,0	2	1857,260,	0,3881,
chr12	110837924	110900005	cast.primed_gene.v2.1_1683.0_chr12	107	+	110837924	110900005	0,0,0	24	225,299,128,139,88,75,106,64,88,62,88,48,70,905,89,86,87,80,147,86,53,69,85,1050,	0,4053,6499,17496,20598,25386,27333,35679,38124,40552,42850,43699,45547,46132,49439,50357,51298,52144,54571,56134,57073,58338,60008,61031,
chrX	106029959	106082238	cast.primed_gene.v2.1_1699.0_chrX	1	+	106029959	106082238	0,0,0	3	153,90,555,	0,1645,51724,
chr6	87931524	87933636	cast.primed_gene.v2.1_1863.0_chr6	1	+	87931524	87933636	0,0,0	2	354,683,	0,1429,
chr17	57231776	57245376	cast.primed_gene.v2.1_1885.0_chr17	2	-	57231776	57245376	0,0,0	3	416,135,56,	0,10996,13544,
chr11	93994763	94017086	cast.primed_gene.v2.1_1935.0_chr11	1	+	93994763	94017086	0,0,0	4	106,177,42,196,	0,5037,22006,22127,
chr2	40412800	40412961	cast.primed_gene.v2.1_1940.0_chr2	12	+	40412800	40412961	0,0,0	2	2,124,	0,37,
chrX	6989131	7000195	cast.primed_gene.v2.1_1971.0_chrX	12	-	6989131	7000195	0,0,0	2	527,191,	0,10873,
chr12	4883625	4885419	cast.primed_gene.v2.1_1977.0_chr12	1	-	4883625	4885419	0,0,0	2	834,834,	0,960,
chr11	84339191	84349324	cast.primed_gene.v2.1_2028.0_chr11	1	+	84339191	84349324	0,0,0	5	59,74,181,106,239,	0,7693,8790,9426,9894,
chr7	46808598	46824123	cast.primed_gene.v2.1_2039.0_chr7	1	+	46808598	46824123	0,0,0	5	104,127,61,215,3566,	0,10473,10773,11638,11959,
chr4	49493178	49493884	cast.primed_gene.v2.1_2117.0_chr4	1	-	49493178	49493884	0,0,0	2	470,49,	0,657,
chr2	26492749	26495779	cast.primed_gene.v2.1_2158.0_chr2	3	-	26492749	26495779	0,0,0	4	404,55,42,202,	0,811,2200,2828,
chr8	108660889	108662622	cast.primed_gene.v2.1_2177.0_chr8	2	+	108660889	108662622	0,0,0	2	361,895,	0,838,
chr10	94136352	94151246	cast.primed_gene.v2.1_2188.0_chr10	1	-	94136352	94151246	0,0,0	3	3522,117,269,	0,4723,14625,
chr2	128126277	128254999	cast.primed_gene.v2.1_2243.0_chr2	3	-	128126277	128254999	0,0,0	3	455,205,170,	0,30303,128552,
chr7	119809075	119823627	cast.primed_gene.v2.1_2243.0_chr7	1	-	119809075	119823627	0,0,0	4	1169,49,178,197,	0,2290,12287,14355,
chr8	19987925	19989800	cast.primed_gene.v2.1_2384.0_chr8	1	-	19987925	19989800	0,0,0	4	500,980,75,260,	0,505,1530,1615,
chr1	112067472	112069742	cast.primed_gene.v2.1_2544.0_chr1	5	+	112067472	112069742	0,0,0	2	880,979,	0,1291,
chr1	162938967	162943206	cast.primed_gene.v2.1_2847.0_chr1	1	-	162938967	162943206	0,0,0	3	655,43,191,	0,3716,4048,
chr7	52242246	52247513	cast.primed_gene.v2.1_2915.0_chr7	12	+	52242246	52247513	0,0,0	2	494,121,	0,5146,
chr11	116938086	116940715	gene.v2.1_1000.0_chr11_gene.v2.1_1001.0_chr11_7.174.ADD	288	+	116938086	116940715	0,0,0	2	430,626,	0,2003,
chr14	115441428	115446491	gene.v2.1_1000.0_chr14_2.203.ADD	465	+	115441428	115446491	0,0,0	2	747,3646,	0,1417,
chr17	39979936	39983897	gene.v2.1_1000.0_chr17_4.475.ADD	46649	+	39979936	39983897	0,0,0	3	594,2088,1270,	0,602,2691,
chr17	39984545	39985782	gene.v2.1_1000.0_chr17_4.476.ADD	81543	+	39984545	39985782	0,0,0	2	442,653,	0,584,
chr17	66833498	66835601	gene.v2.1_1000.0_chr17_gene.v2.1_1004.0_chr17_35.485.ADD	13	+	66833498	66835601	0,0,0	2	195,600,	0,1503,
chr4	99320657	99322134	gene.v2.1_1000.0_chr4_gene.v2.1_1002.0_chr4_14.818.ADD	9	-	99320657	99322134	0,0,0	2	1016,225,	0,1252,
chr5	144519148	144526163	gene.v2.1_1000.0_chr5_2.907.ADD	33	+	144519148	144526163	0,0,0	2	510,1621,	0,5394,
chr9	88492943	88494454	gene.v2.1_1000.0_chr9_16.378.ADD	59	-	88492943	88494454	0,0,0	4	459,75,55,153,	0,775,939,1358,
chr17	13817113	13820408	gene.v2.1_1001.0_chr17_5.403.ADD	19	-	13817113	13820408	0,0,0	2	78,224,	0,3071,
chr1	194681121	194683095	gene.v2.1_1001.0_chr1_5.29.ADD	9	+	194681121	194683095	0,0,0	4	46,104,135,237,	0,47,1087,1737,
chr1	39604287	39607344	gene.v2.1_1001.0_chr1_5.9.ADD	8	-	39604287	39607344	0,0,0	3	219,191,46,	0,1483,3011,
chr2	27297955	27299743	gene.v2.1_1001.0_chr2_1.341.ADD	57	+	27297955	27299743	0,0,0	2	1706,81,	0,1707,
chr5	106986755	107003730	gene.v2.1_1001.0_chr5_17.463.ADD	36	-	106986755	107003730	0,0,0	2	320,124,	0,16851,
chr5	144526389	144526951	gene.v2.1_1001.0_chr5_3.907.ADD	12	+	144526389	144526951	0,0,0	2	252,234,	0,328,
chr6	13820820	13831350	gene.v2.1_1001.0_chr6_3.921.ADD	15	+	13820820	13831350	0,0,0	2	807,78,	0,10452,
chr6	13819354	13821492	gene.v2.1_1001.0_chr6_gene.v2.1_1003.0_chr6_9.921.ADD	419	-	13819354	13821492	0,0,0	3	1386,91,54,	0,1701,2084,
chr7	99788995	99790671	gene.v2.1_1001.0_chr7_9.599.ADD	35	+	99788995	99790671	0,0,0	3	11,63,1473,	0,75,203,
chr9	34924965	34931275	gene.v2.1_1001.0_chr9_19.370.ADD	18	+	34924965	34931275	0,0,0	2	966,90,	0,6220,
chr5	100849891	100858607	gene.v2.1_1002.0_chr5_11.278.ADD	44	-	100849891	100858607	0,0,0	5	100,74,69,142,263,	0,1095,5863,8224,8453,
chr8	91569597	91576963	gene.v2.1_1002.0_chr8_84.1050.ADD	27	-	91569597	91576963	0,0,0	5	1768,61,201,140,184,	0,2034,3004,3889,7182,
chr16	50719498	50732873	gene.v2.1_1003.0_chr16_9.259.ADD	24	-	50719498	50732873	0,0,0	3	1161,591,343,	0,8233,13032,
chr17	39979939	39981863	gene.v2.1_1003.0_chr17_gene.v2.1_1001.0_chr17_6.475.ADD	44	-	39979939	39981863	0,0,0	2	591,1325,	0,599,
chr2	84578641	84583958	gene.v2.1_1003.0_chr2_gene.v2.1_1000.0_chr2_gene.v2.1_1002.0_chr2_gene.v2.1_1004.0_chr2_17.371.ADD	83165	-	84578641	84583958	0,0,0	2	4216,340,	0,4977,
chr4	150244885	150246808	gene.v2.1_1003.0_chr4_1.837.ADD	27	-	150244885	150246808	0,0,0	2	68,369,	0,1554,
chr9	88415008	88417730	gene.v2.1_1003.0_chr9_gene.v2.1_1002.0_chr9_12.683.ADD	729	-	88415008	88417730	0,0,0	6	1094,183,67,58,75,409,	0,1095,1479,1747,2136,2313,
chr11	57609000	57614967	gene.v2.1_1006.0_chr11_41.74.ADD	11	-	57609000	57614967	0,0,0	4	296,148,86,232,	0,527,813,5735,
chr6	48579731	48582226	gene.v2.1_1006.0_chr6_17.518.ADD	20	+	48579731	48582226	0,0,0	3	272,144,688,	0,439,1807,
chr5	129091208	129106555	gene.v2.1_1007.0_chr5_2.480.ADD	26	-	129091208	129106555	0,0,0	3	73,703,144,	0,8874,15203,
chr8	18840824	18846185	gene.v2.1_1008.0_chr8_gene.v2.1_1019.0_chr8_68.350.ADD	14	-	18840824	18846185	0,0,0	3	700,136,281,	0,1956,5080,
chr10	94882668	94884270	gene.v2.1_1010.0_chr10_11.44.ADD	16	+	94882668	94884270	0,0,0	2	237,73,	0,1529,
chr16	9149694	9192839	gene.v2.1_1011.0_chr16_gene.v2.1_1006.0_chr16_18.348.ADD	47	+	9149694	9192839	0,0,0	4	866,45,2316,93,	0,965,1076,43052,
chr2	168831480	168845415	gene.v2.1_1011.0_chr2_6.635.ADD	43	+	168831480	168845415	0,0,0	2	173,867,	0,13068,
chr4	149422283	149432820	gene.v2.1_1012.0_chr4_gene.v2.1_1008.0_chr4_gene.v2.1_1006.0_chr4_gene.v2.1_1003.0_chr4_33.836.ADD	48945	+	149422283	149432820	0,0,0	3	197,267,1886,	0,824,8651,
chr5	110198431	110225511	gene.v2.1_1012.0_chr5_gene.v2.1_1011.0_chr5_349.882.ADD	11	-	110198431	110225511	0,0,0	2	543,310,	0,26770,
chr5	149802813	149806733	gene.v2.1_1014.0_chr5_90.913.ADD	21	-	149802813	149806733	0,0,0	3	2032,254,40,	0,2033,3880,
chr14	8576278	8597300	gene.v2.1_1015.0_chr14_36.266.ADD	19	-	8576278	8597300	0,0,0	3	314,192,5,	0,1027,21017,
chr10	81570890	81585966	gene.v2.1_1016.0_chr10_60.119.ADD	34	+	81570890	81585966	0,0,0	3	54,32,735,	0,593,14341,
chr1	34504647	34505750	gene.v2.1_1020.0_chr1_gene.v2.1_1002.0_chr1_gene.v2.1_1010.0_chr1_gene.v2.1_1016.0_chr1_9.3.ADD	23737	+	34504647	34505750	0,0,0	2	892,209,	0,894,
chr5	110352667	110370729	gene.v2.1_1023.0_chr5_gene.v2.1_1019.0_chr5_424.882.ADD	53	+	110352667	110370729	0,0,0	4	118,1089,127,971,	0,9278,16777,17091,
chr5	149770168	149771983	gene.v2.1_1027.0_chr5_26.913.ADD	11	-	149770168	149771983	0,0,0	3	138,63,499,	0,555,1316,
chr5	149818672	149819516	gene.v2.1_1038.0_chr5_179.913.ADD	11	+	149818672	149819516	0,0,0	2	202,55,	0,789,
chr13	28552452	28975492	gene.v2.1_1115.0_chr13_9.136.ADD	21	-	28552452	28975492	0,0,0	8	478,208,139,111,335,92,48,309,	0,45122,100857,147934,207786,250533,312035,422731,
chr5	110164533	110212744	gene.v2.1_1164.0_chr5_43.882.ADD	250	-	110164533	110212744	0,0,0	3	1808,19,152,	0,47872,48059,
chr12	3406720	3426787	nod.naive_gene.v2.1_1004.0_chr12	2	-	3406720	3426787	0,0,0	2	1204,287,	0,19780,
chr13	99870571	99877693	nod.naive_gene.v2.1_1073.0_chr13	8	+	99870571	99877693	0,0,0	2	209,1761,	0,5361,
chr1	115788269	115860806	nod.naive_gene.v2.1_1086.0_chr1	1	-	115788269	115860806	0,0,0	3	356,29,411,	0,17642,72126,
chr16	29907493	29909674	nod.naive_gene.v2.1_1120.0_chr16	1	-	29907493	29909674	0,0,0	2	443,1199,	0,982,
chr9	22064539	22067187	nod.naive_gene.v2.1_1130.0_chr9	1	+	22064539	22067187	0,0,0	4	90,234,92,56,	0,95,2480,2592,
chr18	3003260	3009810	nod.naive_gene.v2.1_1184.0_chr18_gene.v2.1_1995.0_chr18	1	+	3003260	3009810	0,0,0	2	1601,2879,	0,3671,
chr8	44227128	44229817	nod.naive_gene.v2.1_1225.0_chr8_gene.v2.1_3152.0_chr8	6	-	44227128	44229817	0,0,0	6	235,444,130,1296,158,365,	0,277,728,861,2160,2324,
chr6	108560193	108573179	nod.naive_gene.v2.1_1242.0_chr6	1	-	108560193	108573179	0,0,0	5	422,125,83,45,145,	0,2108,2932,3749,12841,
chr13	98252706	98283188	nod.naive_gene.v2.1_1308.0_chr13	26	+	98252706	98283188	0,0,0	2	10972,18836,	0,11646,
chr7	150173495	150194167	nod.naive_gene.v2.1_1327.0_chr7_gene.v2.1_1235.0_chr7	1	-	150173495	150194167	0,0,0	3	3350,134,500,	0,5883,20172,
chr19	5824666	5845886	nod.naive_gene.v2.1_1374.0_chr19	7	-	5824666	5845886	0,0,0	3	19768,181,962,	0,19911,20258,
chr13	66531939	66955474	nod.naive_gene.v2.1_1459.0_chr13_gene.v2.1_1445.0_chr13	12	-	66531939	66955474	0,0,0	2	2257,210,	0,423325,
chr12	77545478	77555556	nod.naive_gene.v2.1_1671.0_chr12	2	+	77545478	77555556	0,0,0	3	174,179,4859,	0,3483,5219,
chr11	95720179	95723943	nod.naive_gene.v2.1_1784.0_chr11_gene.v2.1_1721.0_chr11	1	+	95720179	95723943	0,0,0	2	217,2636,	0,1128,
chr9	58302900	58317807	nod.naive_gene.v2.1_1855.0_chr9	6	+	58302900	58317807	0,0,0	3	263,117,856,	0,11707,14051,
chrX	91884134	91888572	nod.naive_gene.v2.1_1876.0_chrX	1	+	91884134	91888572	0,0,0	3	439,663,474,	0,2130,3964,
chr18	3000110	3015845	nod.naive_gene.v2.1_1880.0_chr18_gene.v2.1_1507.0_chr18_gene.v2.1_1725.0_chr18_gene.v2.1_2192.0_chr18	3	+	3000110	3015845	0,0,0	2	148,5838,	0,9897,
chr2	10260806	10273416	nod.naive_gene.v2.1_1954.0_chr2	1	-	10260806	10273416	0,0,0	3	293,208,6539,	0,2341,6071,
chr8	53441814	53446136	nod.naive_gene.v2.1_1983.0_chr8	8	+	53441814	53446136	0,0,0	2	346,2143,	0,2179,
chr17	13718889	13721358	nod.naive_gene.v2.1_2061.0_chr17	2	+	13718889	13721358	0,0,0	2	1667,372,	0,2097,
chr7	49837572	50116178	nod.naive_gene.v2.1_2090.0_chr7_gene.v2.1_2977.0_chr7	2	-	49837572	50116178	0,0,0	2	5985,6328,	0,272278,
chr19	23126045	23150447	nod.naive_gene.v2.1_2147.0_chr19	1	-	23126045	23150447	0,0,0	6	150,266,99,120,87,201,	0,10258,11784,11994,12801,24201,
chr10	95193866	95201960	nod.naive_gene.v2.1_2211.0_chr10	2	+	95193866	95201960	0,0,0	3	270,114,253,	0,3582,7841,
chr9	59784101	59788874	nod.naive_gene.v2.1_2251.0_chr9	1	-	59784101	59788874	0,0,0	2	3783,78,	0,4695,
chr14	57316516	57325755	nod.naive_gene.v2.1_2267.0_chr14_gene.v2.1_2746.0_chr14	0	-	57316516	57325755	0,0,0	3	359,158,6099,	0,1469,3140,
chr1	90651442	90652314	nod.naive_gene.v2.1_2318.0_chr1	1	+	90651442	90652314	0,0,0	2	423,206,	0,666,
chr15	9127359	9131391	nod.naive_gene.v2.1_2320.0_chr15_gene.v2.1_1126.0_chr15	4	+	9127359	9131391	0,0,0	6	2532,271,420,421,289,66,	0,2535,2832,3253,3676,3966,
chr8	98331442	98334219	nod.naive_gene.v2.1_2448.0_chr8	0	+	98331442	98334219	0,0,0	2	1638,89,	0,2688,
chr13	73480558	73481630	nod.naive_gene.v2.1_2519.0_chr13	1	-	73480558	73481630	0,0,0	2	428,576,	0,496,
chr13	66598305	66599429	nod.naive_gene.v2.1_2523.0_chr13	5	+	66598305	66599429	0,0,0	2	249,425,	0,699,
chr6	86463830	86466278	nod.naive_gene.v2.1_2532.0_chr6	1	-	86463830	86466278	0,0,0	2	232,262,	0,2186,
chr1	132327174	132335182	nod.naive_gene.v2.1_2632.0_chr1	2	-	132327174	132335182	0,0,0	4	1628,149,147,1097,	0,5074,5507,6911,
chr4	154019722	154029819	nod.naive_gene.v2.1_2634.0_chr4	5	-	154019722	154029819	0,0,0	2	3024,922,	0,9175,
chr11	60734016	60745394	nod.naive_gene.v2.1_2646.0_chr11	1	-	60734016	60745394	0,0,0	2	1391,327,	0,11051,
chr10	94847505	94856836	nod.naive_gene.v2.1_2719.0_chr10	1	-	94847505	94856836	0,0,0	5	2913,610,153,81,1789,	0,2914,4018,5693,7542,
chr13	65628560	65881415	nod.naive_gene.v2.1_2722.0_chr13	2	+	65628560	65881415	0,0,0	3	54,696,101,	0,132725,252754,
chr14	76926348	76929918	nod.naive_gene.v2.1_2722.0_chr14_gene.v2.1_1023.0_chr14	1	+	76926348	76929918	0,0,0	2	431,2741,	0,829,
chr15	39994168	39999621	nod.naive_gene.v2.1_2752.0_chr15	1	+	39994168	39999621	0,0,0	3	203,81,763,	0,2577,4690,
chr7	103350185	103352493	nod.naive_gene.v2.1_2781.0_chr7	1	-	103350185	103352493	0,0,0	2	697,331,	0,1977,
chr1	132295266	132341956	nod.naive_gene.v2.1_2922.0_chr1	3	-	132295266	132341956	0,0,0	2	94,732,	0,45958,
chr11	83037062	83046215	nod.naive_gene.v2.1_2924.0_chr11	2	+	83037062	83046215	0,0,0	2	1071,7180,	0,1973,
chr4	129637848	129642381	nod.naive_gene.v2.1_2926.0_chr4	1	+	129637848	129642381	0,0,0	3	204,82,1766,	0,594,2767,
chr15	83183902	83197741	nod.naive_gene.v2.1_2955.0_chr15	4	-	83183902	83197741	0,0,0	3	5478,482,322,	0,11556,13517,
chr11	6669815	6691100	nod.naive_gene.v2.1_3067.0_chr11	2	+	6669815	6691100	0,0,0	2	168,2203,	0,19082,
chr2	104399291	104412542	nod.naive_gene.v2.1_3148.0_chr2	19	+	104399291	104412542	0,0,0	3	72,252,4525,	0,589,8726,
chr11	33436387	33440028	nod.naive_gene.v2.1_3167.0_chr11_gene.v2.1_3099.0_chr11	1	+	33436387	33440028	0,0,0	2	3417,127,	0,3514,
chr5	100639668	100647318	nod.naive_gene.v2.1_3348.0_chr5	6	+	100639668	100647318	0,0,0	4	378,60,108,853,	0,5156,5964,6797,
chr1	138571572	138574964	nod.naive_gene.v2.1_3499.0_chr1	1	+	138571572	138574964	0,0,0	2	285,1268,	0,2124,
chr1	187311168	187322047	nod.naive_gene.v2.1_3666.0_chr1	3	+	187311168	187322047	0,0,0	2	121,957,	0,9922,
chr4	145069061	145138353	nod.naive_gene.v2.1_3693.0_chr4_gene.v2.1_2265.0_chr4	5	+	145069061	145138353	0,0,0	2	36,2253,	0,67039,
chr9	18897936	18920711	nod.naive_gene.v2.1_3694.0_chr9_gene.v2.1_1517.0_chr9	2	+	18897936	18920711	0,0,0	2	4944,695,	0,22080,
chr2	158177010	158187290	nod.naive_gene.v2.1_3766.0_chr2	5	-	158177010	158187290	0,0,0	6	4767,66,251,141,254,150,	0,5923,7907,9184,9668,10130,
chr5	148767686	148768806	nod.naive_gene.v2.1_3790.0_chr5	1	-	148767686	148768806	0,0,0	2	747,249,	0,871,
chr11	60262022	60264571	nod.naive_gene.v2.1_3901.0_chr11	1	+	60262022	60264571	0,0,0	2	38,494,	0,2055,
chr5	148230172	148234578	nod.naive_gene.v2.1_4550.0_chr5	8	+	148230172	148234578	0,0,0	3	105,167,771,	0,2033,3635,
chr7	125735796	125740354	nod.naive_gene.v2.1_4850.0_chr7	7	+	125735796	125740354	0,0,0	3	327,82,416,	0,2670,4142,
chr2	121286498	121287154	nod.naive_gene.v2.1_5064.0_chr2	5	-	121286498	121287154	0,0,0	2	361,289,	0,367,
chrX	8906038	8909752	nod.primed_gene.v2.1_1008.0_chrX	2	-	8906038	8909752	0,0,0	2	1013,178,	0,3536,
chr19	4439500	4444369	nod.primed_gene.v2.1_1149.0_chr19	1	+	4439500	4444369	0,0,0	2	170,628,	0,4241,
chr6	44742929	44743282	nod.primed_gene.v2.1_1169.0_chr6	106	+	44742929	44743282	0,0,0	2	89,162,	0,191,
chr2	167015124	167018040	nod.primed_gene.v2.1_1212.0_chr2	2	+	167015124	167018040	0,0,0	3	95,124,711,	0,1667,2205,
chr8	111599112	111775880	nod.primed_gene.v2.1_1291.0_chr8	1	+	111599112	111775880	0,0,0	9	156,271,122,28,46,137,97,67,877,	0,261,102480,104086,147921,153936,161817,174644,175891,
chr1	138592538	138629999	nod.primed_gene.v2.1_1527.0_chr1_gene.v2.1_1324.0_chr1	4	+	138592538	138629999	0,0,0	5	430,104,108,48,8452,	0,9577,28609,28830,29009,
chr3	93714151	94071356	nod.primed_gene.v2.1_1590.0_chr3	2	+	93714151	94071356	0,0,0	4	55,32,23,1220,	0,100162,210242,355985,
chrX	102233742	102265459	nod.primed_gene.v2.1_1674.0_chrX	1	-	102233742	102265459	0,0,0	6	1409,110,119,58,65,121,	0,5598,28355,30167,31207,31596,
chr12	110811256	110816684	nod.primed_gene.v2.1_1764.0_chr12_gene.v2.1_2130.0_chr12_gene.v2.1_2877.0_chr12_gene.v2.1_2184.0_chr12	7	+	110811256	110816684	0,0,0	3	1075,268,3943,	0,1146,1485,
chr6	31114319	31169514	nod.primed_gene.v2.1_1775.0_chr6	0	-	31114319	31169514	0,0,0	4	2316,128,72,1441,	0,16702,33460,53754,
chr18	21810991	21814553	nod.primed_gene.v2.1_1834.0_chr18	3	+	21810991	21814553	0,0,0	3	1023,205,1031,	0,1318,2531,
chr6	134879015	134902279	nod.primed_gene.v2.1_1858.0_chr6	4	+	134879015	134902279	0,0,0	2	263,956,	0,22308,
chr5	104952812	104983223	nod.primed_gene.v2.1_1897.0_chr5_gene.v2.1_1570.0_chr5	2	+	104952812	104983223	0,0,0	5	355,1714,148,97,3319,	0,465,15032,17372,27092,
chr15	89308142	89315770	nod.primed_gene.v2.1_1938.0_chr15	1	+	89308142	89315770	0,0,0	2	298,920,	0,6708,
chr19	40942575	40948736	nod.primed_gene.v2.1_1942.0_chr19	2	+	40942575	40948736	0,0,0	3	355,111,1275,	0,2658,4886,
chr2	94246886	94251822	nod.primed_gene.v2.1_1948.0_chr2	1	+	94246886	94251822	0,0,0	2	237,1207,	0,3729,
chr17	84251883	84253758	nod.primed_gene.v2.1_1968.0_chr17	1	-	84251883	84253758	0,0,0	2	431,203,	0,1672,
chr11	84684304	84685249	nod.primed_gene.v2.1_1981.0_chr11	1	+	84684304	84685249	0,0,0	3	295,354,130,	0,296,815,
chr13	67725741	67775883	nod.primed_gene.v2.1_2017.0_chr13	2	-	67725741	67775883	0,0,0	2	38,523,	0,49619,
chr14	15501546	15508211	nod.primed_gene.v2.1_2180.0_chr14_gene.v2.1_2023.0_chr14	1	+	15501546	15508211	0,0,0	2	1348,5096,	0,1569,
chr17	34044932	34046323	nod.primed_gene.v2.1_2329.0_chr17	2	-	34044932	34046323	0,0,0	2	599,635,	0,756,
chr6	128388981	128389597	nod.primed_gene.v2.1_2386.0_chr6	1	+	128388981	128389597	0,0,0	2	424,65,	0,551,
chr13	86192499	86193869	nod.primed_gene.v2.1_2402.0_chr13	2	-	86192499	86193869	0,0,0	2	302,311,	0,1059,
chrX	148235417	148237013	nod.primed_gene.v2.1_2497.0_chrX	1	+	148235417	148237013	0,0,0	3	72,773,543,	0,279,1053,
chr13	67735393	67823160	nod.primed_gene.v2.1_2502.0_chr13	2	-	67735393	67823160	0,0,0	2	996,234,	0,87533,
chr8	15519770	15520127	nod.primed_gene.v2.1_2564.0_chr8	445	+	15519770	15520127	0,0,0	2	144,133,	0,224,
chr6	91390967	91391825	nod.primed_gene.v2.1_2631.0_chr6	1	+	91390967	91391825	0,0,0	2	185,390,	0,468,
chr12	102321967	102326389	nod.primed_gene.v2.1_2681.0_chr12	1	+	102321967	102326389	0,0,0	2	268,138,	0,4284,
chr13	3477478	3491908	nod.primed_gene.v2.1_2690.0_chr13	1	+	3477478	3491908	0,0,0	4	120,93,172,481,	0,1676,6816,13949,
chr8	73935071	73936704	nod.primed_gene.v2.1_2733.0_chr8	1	+	73935071	73936704	0,0,0	2	652,973,	0,660,
chr7	17456772	17460268	nod.primed_gene.v2.1_2774.0_chr7	2	-	17456772	17460268	0,0,0	2	1490,708,	0,2788,
chr12	110931663	110937570	nod.primed_gene.v2.1_2795.0_chr12_gene.v2.1_2213.0_chr12	3	+	110931663	110937570	0,0,0	2	2676,734,	0,5173,
chr4	129380687	129389821	nod.primed_gene.v2.1_2805.0_chr4	2	-	129380687	129389821	0,0,0	2	617,474,	0,8660,
chr5	30419443	30424230	nod.primed_gene.v2.1_2869.0_chr5	1	+	30419443	30424230	0,0,0	2	145,2144,	0,2643,
chr3	37567681	37577776	nod.primed_gene.v2.1_2907.0_chr3_gene.v2.1_1299.0_chr3	1	+	37567681	37577776	0,0,0	2	302,1712,	0,8383,
chr15	37022799	37022943	nod.primed_gene.v2.1_3166.0_chr15	6	-	37022799	37022943	0,0,0	2	50,70,	0,74,
chr11	3352407	3358458	nod.primed_gene.v2.1_3952.0_chr11	1	+	3352407	3358458	0,0,0	2	166,1693,	0,4358,
chr11	59320945	59324786	nod.primed_gene.v2.1_4009.0_chr11	1	+	59320945	59324786	0,0,0	3	495,97,565,	0,2210,3276,
chr7	97272686	97278522	nod.primed_gene.v2.1_4054.0_chr7	1	-	97272686	97278522	0,0,0	3	856,117,141,	0,2751,5695,
chr2	5190044	5300498	nod.primed_gene.v2.1_4145.0_chr2	1219	-	5190044	5300498	0,0,0	3	13,3,413,	0,51,110041,
chr5	150444134	150451436	nod.primed_gene.v2.1_4261.0_chr5	1	+	150444134	150451436	0,0,0	2	192,1228,	0,6074,
chr4	147971242	147972438	nod.primed_gene.v2.1_4323.0_chr4	1	+	147971242	147972438	0,0,0	2	24,973,	0,223,
chr2	127616903	127618475	nod.primed_gene.v2.1_4641.0_chr2	9	-	127616903	127618475	0,0,0	2	665,606,	0,966,
chr12	106268666	106270630	rm1.naive_gene.v2.1_1012.0_chr12	1	-	106268666	106270630	0,0,0	2	369,461,	0,1503,
chr2	72822666	72827232	rm1.naive_gene.v2.1_1030.0_chr2	1	+	72822666	72827232	0,0,0	2	3023,804,	0,3762,
chr10	84005531	84017344	rm1.naive_gene.v2.1_1099.0_chr10_gene.v2.1_1175.0_chr10	2	-	84005531	84017344	0,0,0	2	5411,5380,	0,6433,
chr1	155253498	155255211	rm1.naive_gene.v2.1_1123.0_chr1	2	-	155253498	155255211	0,0,0	2	233,480,	0,1233,
chr16	21794396	21809416	rm1.naive_gene.v2.1_1127.0_chr16	2	+	21794396	21809416	0,0,0	3	123,126,666,	0,1526,14354,
chr18	82390371	82398816	rm1.naive_gene.v2.1_1139.0_chr18	1	-	82390371	82398816	0,0,0	2	104,1863,	0,6582,
chr7	88668484	88676358	rm1.naive_gene.v2.1_1159.0_chr7	1	+	88668484	88676358	0,0,0	4	82,468,181,262,	0,5192,5748,7612,
chr4	94126903	94144408	rm1.naive_gene.v2.1_1174.0_chr4	1	-	94126903	94144408	0,0,0	5	1143,126,124,82,705,	0,4217,5204,7571,16800,
chr18	61799171	61807231	rm1.naive_gene.v2.1_1185.0_chr18	5	+	61799171	61807231	0,0,0	3	251,203,374,	0,5645,7686,
chr8	129336526	129344078	rm1.naive_gene.v2.1_1279.0_chr8	1	-	129336526	129344078	0,0,0	4	642,280,122,1,	0,1854,6386,7551,
chr2	59213567	59225249	rm1.naive_gene.v2.1_1414.0_chr2_gene.v2.1_5040.0_chr2	3	-	59213567	59225249	0,0,0	2	8444,2505,	0,9177,
chr4	128727328	128735227	rm1.naive_gene.v2.1_1419.0_chr4	1	-	128727328	128735227	0,0,0	2	825,196,	0,7703,
chr8	19990448	19991708	rm1.naive_gene.v2.1_1443.0_chr8	0	+	19990448	19991708	0,0,0	2	456,786,	0,474,
chr5	74337569	74342511	rm1.naive_gene.v2.1_1500.0_chr5	9	+	74337569	74342511	0,0,0	2	294,3500,	0,1442,
chrX	98989891	98993976	rm1.naive_gene.v2.1_1512.0_chrX	3	+	98989891	98993976	0,0,0	6	1536,160,83,46,282,171,	0,2125,2807,3163,3549,3914,
chr13	65759598	65879662	rm1.naive_gene.v2.1_1612.0_chr13	1	+	65759598	65879662	0,0,0	2	869,48,	0,120016,
chr14	33105721	33124468	rm1.naive_gene.v2.1_1762.0_chr14	2	-	33105721	33124468	0,0,0	2	2490,6036,	0,12711,
chr11	51938830	51941056	rm1.naive_gene.v2.1_1848.0_chr11	1	+	51938830	51941056	0,0,0	3	384,104,1473,	0,648,753,
chr10	66374915	66380615	rm1.naive_gene.v2.1_1899.0_chr10_gene.v2.1_2602.0_chr10_gene.v2.1_1814.0_chr10	3	-	66374915	66380615	0,0,0	4	815,170,2754,192,	0,816,1038,5508,
chr8	80592454	80613334	rm1.naive_gene.v2.1_1906.0_chr8	4	+	80592454	80613334	0,0,0	2	589,16990,	0,3890,
chr11	112905215	113063156	rm1.naive_gene.v2.1_1923.0_chr11	1	-	112905215	113063156	0,0,0	2	1259,552,	0,157389,
chr19	38423173	38425513	rm1.naive_gene.v2.1_1935.0_chr19	1	+	38423173	38425513	0,0,0	3	160,72,1773,	0,400,567,
chrX	47908925	47988548	rm1.naive_gene.v2.1_1948.0_chrX	16	-	47908925	47988548	0,0,0	24	181,154,275,155,154,1015,127,128,154,369,154,169,161,155,155,155,87,130,128,146,155,73,105,427,	0,2482,6931,9064,11791,13528,17266,17475,22122,24832,25654,28930,36176,39712,42385,44995,47690,52729,52938,56956,59612,70688,75142,79196,
chrX	59763703	59767715	rm1.naive_gene.v2.1_2084.0_chrX	4	-	59763703	59767715	0,0,0	2	470,106,	0,3906,
chr11	120049159	120051306	rm1.naive_gene.v2.1_2100.0_chr11	2	-	120049159	120051306	0,0,0	2	831,553,	0,1594,
chr14	76914330	76915880	rm1.naive_gene.v2.1_2134.0_chr14	1	-	76914330	76915880	0,0,0	2	611,196,	0,1354,
chr12	87510305	87517291	rm1.naive_gene.v2.1_2244.0_chr12_gene.v2.1_1770.0_chr12	1	+	87510305	87517291	0,0,0	3	90,517,4350,	0,653,2636,
chr9	72887521	72890631	rm1.naive_gene.v2.1_2253.0_chr9	8	+	72887521	72890631	0,0,0	2	151,393,	0,2717,
chr2	71584055	71588892	rm1.naive_gene.v2.1_2261.0_chr2	1	-	71584055	71588892	0,0,0	2	2934,825,	0,4012,
chr9	96964061	96973936	rm1.naive_gene.v2.1_2265.0_chr9	3	-	96964061	96973936	0,0,0	2	6140,2964,	0,6911,
chrX	133276323	133295272	rm1.naive_gene.v2.1_2303.0_chrX	1	+	133276323	133295272	0,0,0	8	183,219,126,127,96,199,63,316,	0,2705,5538,14709,16316,16775,18071,18633,
chr2	60249068	60250842	rm1.naive_gene.v2.1_2342.0_chr2	5	+	60249068	60250842	0,0,0	3	706,162,417,	0,835,1357,
chr9	57845869	57854645	rm1.naive_gene.v2.1_2468.0_chr9	1	+	57845869	57854645	0,0,0	2	256,1278,	0,7498,
chr12	3235418	3243932	rm1.naive_gene.v2.1_2475.0_chr12_gene.v2.1_2911.0_chr12	2	+	3235418	3243932	0,0,0	6	511,128,70,49,176,2411,	0,1866,2172,2645,3415,6103,
chr11	79786591	79789142	rm1.naive_gene.v2.1_2552.0_chr11	2	+	79786591	79789142	0,0,0	2	178,1983,	0,568,
chr3	129460837	129466611	rm1.naive_gene.v2.1_2558.0_chr3	1	+	129460837	129466611	0,0,0	2	219,2055,	0,3719,
chr13	73482104	73484956	rm1.naive_gene.v2.1_2587.0_chr13	5	-	73482104	73484956	0,0,0	3	582,566,290,	0,1839,2562,
chr6	86476678	86517525	rm1.naive_gene.v2.1_2595.0_chr6	2	+	86476678	86517525	0,0,0	4	1290,115,106,3256,	0,5508,36747,37591,
chr2	177638312	177660414	rm1.naive_gene.v2.1_2740.0_chr2	2	-	177638312	177660414	0,0,0	3	120,127,151,	0,18081,21951,
chr17	17647578	17651313	rm1.naive_gene.v2.1_2745.0_chr17	4	+	17647578	17651313	0,0,0	3	43,80,2112,	0,532,1623,
chr14	53653928	53659278	rm1.naive_gene.v2.1_2843.0_chr14	2	-	53653928	53659278	0,0,0	2	360,210,	0,5140,
chr11	51001371	51033952	rm1.naive_gene.v2.1_2963.0_chr11	1	-	51001371	51033952	0,0,0	5	2442,141,170,96,83,	0,10706,26175,31588,32498,
chr10	82807242	82814768	rm1.naive_gene.v2.1_2971.0_chr10	1	+	82807242	82814768	0,0,0	2	198,1021,	0,6505,
chr13	23519933	23522877	rm1.naive_gene.v2.1_3051.0_chr13	1	-	23519933	23522877	0,0,0	2	2288,299,	0,2645,
chr3	93109927	93215946	rm1.naive_gene.v2.1_3084.0_chr3	3	-	93109927	93215946	0,0,0	4	2958,101,72,93,	0,103439,105664,105926,
chr17	17262420	17441779	rm1.naive_gene.v2.1_3154.0_chr17	1	+	17262420	17441779	0,0,0	2	2745,486,	0,178873,
chr15	96987547	96997705	rm1.naive_gene.v2.1_3224.0_chr15	3	-	96987547	96997705	0,0,0	2	130,6232,	0,3926,
chr11	22499771	22510918	rm1.naive_gene.v2.1_3328.0_chr11	3	-	22499771	22510918	0,0,0	2	838,698,	0,10449,
chr15	79039645	79049285	rm1.naive_gene.v2.1_3379.0_chr15	3	+	79039645	79049285	0,0,0	4	198,59,733,2012,	0,975,6894,7628,
chr7	99882912	99889968	rm1.naive_gene.v2.1_3390.0_chr7	1	-	99882912	99889968	0,0,0	3	5209,1364,397,	0,5210,6659,
chr5	116573623	116578710	rm1.naive_gene.v2.1_3633.0_chr5	1	+	116573623	116578710	0,0,0	2	213,976,	0,4111,
chr5	149553409	149554690	rm1.naive_gene.v2.1_4061.0_chr5	1	+	149553409	149554690	0,0,0	2	151,380,	0,901,
chr11	63893013	63896728	rm1.naive_gene.v2.1_4296.0_chr11	2	+	63893013	63896728	0,0,0	2	266,574,	0,3141,
chr17	17630348	17633019	rm1.naive_gene.v2.1_4436.0_chr17	3	+	17630348	17633019	0,0,0	2	1702,744,	0,1927,
chr11	16835158	16851132	rm1.naive_gene.v2.1_4531.0_chr11_gene.v2.1_3701.0_chr11	1	-	16835158	16851132	0,0,0	3	1409,49,110,	0,15726,15864,
chr7	67114379	67124686	rm1.naive_gene.v2.1_4644.0_chr7	9	-	67114379	67124686	0,0,0	3	1050,65,6530,	0,2386,3777,
chr4	146729332	146916833	rm1.naive_gene.v2.1_4691.0_chr4	2	+	146729332	146916833	0,0,0	3	59,191,61,	0,130079,187440,
chr17	35086356	35089438	rm1.naive_gene.v2.1_4775.0_chr17	31	-	35086356	35089438	0,0,0	5	1064,150,41,38,142,	0,1286,2473,2724,2940,
chr4	146095301	146572406	rm1.naive_gene.v2.1_4834.0_chr4	3	+	146095301	146572406	0,0,0	2	1656,35,	0,477070,
chr5	64984982	65001976	rm1.naive_gene.v2.1_4919.0_chr5	1	-	64984982	65001976	0,0,0	5	2580,169,55,117,92,	0,8238,16357,16769,16902,
chr11	33434678	33444021	rm1.naive_gene.v2.1_5128.0_chr11	1	+	33434678	33444021	0,0,0	2	181,3072,	0,6271,
chr6	128394111	128401713	rm1.primed_gene.v2.1_1008.0_chr6_gene.v2.1_1908.0_chr6	2	+	128394111	128401713	0,0,0	2	3845,3634,	0,3968,
chr12	113180188	113182686	rm1.primed_gene.v2.1_1019.0_chr12	1	-	113180188	113182686	0,0,0	3	1234,182,319,	0,1907,2179,
chr15	10646177	10651709	rm1.primed_gene.v2.1_1054.0_chr15	0	+	10646177	10651709	0,0,0	3	296,1176,1226,	0,1831,4306,
chr14	70140401	70145870	rm1.primed_gene.v2.1_1069.0_chr14_gene.v2.1_2542.0_chr14	1	+	70140401	70145870	0,0,0	2	255,2651,	0,2818,
chr19	23209349	23213043	rm1.primed_gene.v2.1_1069.0_chr19	2	+	23209349	23213043	0,0,0	3	95,348,2846,	0,499,848,
chr3	41305757	41332405	rm1.primed_gene.v2.1_1074.0_chr3_gene.v2.1_1310.0_chr3	2	-	41305757	41332405	0,0,0	3	20620,315,85,	0,21094,26563,
chr17	24665220	24665922	rm1.primed_gene.v2.1_1077.0_chr17	8	+	24665220	24665922	0,0,0	2	161,342,	0,360,
chr1	57406656	57434412	rm1.primed_gene.v2.1_1103.0_chr1	1	-	57406656	57434412	0,0,0	4	10851,198,272,164,	0,12753,25435,27592,
chr6	128119716	128142087	rm1.primed_gene.v2.1_1135.0_chr6	1	-	128119716	128142087	0,0,0	3	2614,167,9333,	0,12214,13038,
chr5	137394954	137411195	rm1.primed_gene.v2.1_1149.0_chr5	10	+	137394954	137411195	0,0,0	4	347,121,192,1587,	0,3222,6619,14654,
chr13	66841193	66853987	rm1.primed_gene.v2.1_1151.0_chr13_gene.v2.1_2554.0_chr13	1	-	66841193	66853987	0,0,0	2	721,216,	0,12578,
chr4	11893677	11922158	rm1.primed_gene.v2.1_1169.0_chr4	1	+	11893677	11922158	0,0,0	2	153,1147,	0,27334,
chr1	64726389	64737256	rm1.primed_gene.v2.1_1171.0_chr1	8	-	64726389	64737256	0,0,0	2	570,219,	0,10648,
chr12	55772183	55780598	rm1.primed_gene.v2.1_1224.0_chr12	0	-	55772183	55780598	0,0,0	2	727,744,	0,7671,
chr1	72283052	72291891	rm1.primed_gene.v2.1_1294.0_chr1	1	+	72283052	72291891	0,0,0	3	50,58,3947,	0,1387,4892,
chr19	44760253	44769834	rm1.primed_gene.v2.1_1305.0_chr19_gene.v2.1_1456.0_chr19	1	-	44760253	44769834	0,0,0	2	7533,97,	0,9484,
chr13	107812643	107823629	rm1.primed_gene.v2.1_1328.0_chr13	1	+	107812643	107823629	0,0,0	4	1419,57,174,285,	0,3835,10212,10701,
chr6	145881265	145881554	rm1.primed_gene.v2.1_1413.0_chr6	338	-	145881265	145881554	0,0,0	2	90,123,	0,166,
chr1	188573253	188576708	rm1.primed_gene.v2.1_1424.0_chr1	1	+	188573253	188576708	0,0,0	3	345,443,413,	0,348,3042,
chr6	113020301	113027255	rm1.primed_gene.v2.1_1476.0_chr6	6	-	113020301	113027255	0,0,0	2	1128,194,	0,6760,
chr19	23111977	23113057	rm1.primed_gene.v2.1_1491.0_chr19_gene.v2.1_1422.0_chr19	1	-	23111977	23113057	0,0,0	3	472,376,217,	0,477,863,
chr11	98121798	98141286	rm1.primed_gene.v2.1_1533.0_chr11	3	+	98121798	98141286	0,0,0	4	3086,114,107,2602,	0,3709,7267,16886,
chr5	144955313	144956202	rm1.primed_gene.v2.1_1533.0_chr5	3	-	144955313	144956202	0,0,0	2	876,4,	0,885,
chr19	40950991	40957104	rm1.primed_gene.v2.1_1587.0_chr19_gene.v2.1_1429.0_chr19	1	+	40950991	40957104	0,0,0	2	5327,261,	0,5852,
chr18	74224700	74228147	rm1.primed_gene.v2.1_1621.0_chr18	1	+	74224700	74228147	0,0,0	2	1999,183,	0,3264,
chr17	29194203	29216087	rm1.primed_gene.v2.1_1625.0_chr17	1	-	29194203	29216087	0,0,0	2	3100,252,	0,21632,
chr5	143101739	143105347	rm1.primed_gene.v2.1_1636.0_chr5_gene.v2.1_1443.0_chr5	1	-	143101739	143105347	0,0,0	3	342,2306,868,	0,433,2740,
chr2	94091677	94105046	rm1.primed_gene.v2.1_1644.0_chr2	3	-	94091677	94105046	0,0,0	2	995,368,	0,13001,
chr8	81818932	81830802	rm1.primed_gene.v2.1_1654.0_chr8	1	+	81818932	81830802	0,0,0	3	474,40,1301,	0,1578,10569,
chr16	33378619	33380856	rm1.primed_gene.v2.1_1690.0_chr16	3	-	33378619	33380856	0,0,0	2	1846,255,	0,1982,
chr18	67083119	67086231	rm1.primed_gene.v2.1_1729.0_chr18	1	-	67083119	67086231	0,0,0	2	2145,381,	0,2731,
chr18	36033853	36037030	rm1.primed_gene.v2.1_1741.0_chr18	1	+	36033853	36037030	0,0,0	2	223,1769,	0,1408,
chrX	12618897	12622415	rm1.primed_gene.v2.1_1816.0_chrX	1	+	12618897	12622415	0,0,0	2	338,1733,	0,1785,
chr19	57433477	57435337	rm1.primed_gene.v2.1_1827.0_chr19_gene.v2.1_1272.0_chr19	1	-	57433477	57435337	0,0,0	2	377,1369,	0,491,
chr3	115584396	115590966	rm1.primed_gene.v2.1_1833.0_chr3	1	-	115584396	115590966	0,0,0	2	360,273,	0,6297,
chr15	78404842	78412033	rm1.primed_gene.v2.1_1855.0_chr15	1	-	78404842	78412033	0,0,0	2	260,119,	0,7072,
chr19	3689690	3708221	rm1.primed_gene.v2.1_1869.0_chr19	1	-	3689690	3708221	0,0,0	3	310,140,161,	0,16955,18370,
chr18	42433619	42434889	rm1.primed_gene.v2.1_1899.0_chr18	1	-	42433619	42434889	0,0,0	2	583,285,	0,985,
chr2	162948346	162970998	rm1.primed_gene.v2.1_1907.0_chr2_gene.v2.1_1514.0_chr2	1	+	162948346	162970998	0,0,0	2	168,1794,	0,20858,
chr17	15369124	15377768	rm1.primed_gene.v2.1_1964.0_chr17	1	-	15369124	15377768	0,0,0	5	251,103,74,92,104,	0,619,1768,8109,8540,
chr11	97459650	97487367	rm1.primed_gene.v2.1_1966.0_chr11	5	+	97459650	97487367	0,0,0	4	331,105,63,3447,	0,16587,20100,24270,
chr12	33819067	33832447	rm1.primed_gene.v2.1_1972.0_chr12	1	-	33819067	33832447	0,0,0	6	1255,78,214,161,98,451,	0,1763,5370,6753,8435,12929,
chr13	74576010	74755163	rm1.primed_gene.v2.1_1990.0_chr13_gene.v2.1_1887.0_chr13	2	-	74576010	74755163	0,0,0	3	398,26,4992,	0,12773,174161,
chr19	29592934	29596696	rm1.primed_gene.v2.1_1992.0_chr19	1	-	29592934	29596696	0,0,0	2	2525,317,	0,3445,
chr19	29130856	29132740	rm1.primed_gene.v2.1_2074.0_chr19	1	-	29130856	29132740	0,0,0	2	863,195,	0,1689,
chrX	135732649	135892314	rm1.primed_gene.v2.1_2091.0_chrX	4	-	135732649	135892314	0,0,0	19	34,88,158,143,82,109,221,79,49,422,162,105,96,155,68,57,98,78,167,	0,68962,77146,77592,79648,80863,86031,86887,87496,88724,91077,91617,94198,96666,115546,131326,156893,158179,159498,
chr4	11102731	11117929	rm1.primed_gene.v2.1_2093.0_chr4	4	-	11102731	11117929	0,0,0	2	3090,10905,	0,4293,
chr15	102100987	102104749	rm1.primed_gene.v2.1_2137.0_chr15	1	+	102100987	102104749	0,0,0	2	774,1621,	0,2141,
chr5	144090953	144094459	rm1.primed_gene.v2.1_2150.0_chr5	1	+	144090953	144094459	0,0,0	2	79,470,	0,3036,
chr19	29141841	29144577	rm1.primed_gene.v2.1_2153.0_chr19	1	+	29141841	29144577	0,0,0	2	231,966,	0,1770,
chr2	91077295	91078283	rm1.primed_gene.v2.1_2202.0_chr2	1	+	91077295	91078283	0,0,0	2	263,405,	0,583,
chr12	21424022	21426936	rm1.primed_gene.v2.1_2205.0_chr12_gene.v2.1_1465.0_chr12	3	+	21424022	21426936	0,0,0	2	673,2077,	0,837,
chr8	114548605	114552709	rm1.primed_gene.v2.1_2217.0_chr8	16	-	114548605	114552709	0,0,0	2	894,1593,	0,2511,
chr13	101229724	101232975	rm1.primed_gene.v2.1_2233.0_chr13	1	-	101229724	101232975	0,0,0	2	651,1173,	0,2078,
chr12	72108846	72116609	rm1.primed_gene.v2.1_2308.0_chr12	4	-	72108846	72116609	0,0,0	3	2620,52,116,	0,6596,7647,
chr19	11367141	11374380	rm1.primed_gene.v2.1_2341.0_chr19	1	+	11367141	11374380	0,0,0	2	161,705,	0,6534,
chr12	110969744	110987731	rm1.primed_gene.v2.1_2409.0_chr12	9	+	110969744	110987731	0,0,0	7	2434,461,127,126,1786,169,427,	0,3026,6146,10155,10527,16590,17560,
chr16	90727719	90730198	rm1.primed_gene.v2.1_2450.0_chr16	1	+	90727719	90730198	0,0,0	2	582,1634,	0,845,
chr12	107138024	107140150	rm1.primed_gene.v2.1_2488.0_chr12	1	+	107138024	107140150	0,0,0	2	127,1765,	0,361,
chrX	34354567	34357166	rm1.primed_gene.v2.1_2495.0_chrX	1	-	34354567	34357166	0,0,0	2	758,446,	0,2153,
chr9	3183531	3199816	rm1.primed_gene.v2.1_2549.0_chr9_gene.v2.1_2297.0_chr9	2	-	3183531	3199816	0,0,0	4	7274,101,229,280,	0,8780,9288,16005,
chr6	35083883	35087335	rm1.primed_gene.v2.1_2588.0_chr6	2	+	35083883	35087335	0,0,0	2	685,192,	0,3260,
chr14	21613406	21615781	rm1.primed_gene.v2.1_2589.0_chr14	1	+	21613406	21615781	0,0,0	2	276,226,	0,2149,
chr17	36131462	36175344	rm1.primed_gene.v2.1_2598.0_chr17	2	+	36131462	36175344	0,0,0	2	43,967,	0,42915,
chr3	135098322	135101063	rm1.primed_gene.v2.1_2611.0_chr3	0	-	135098322	135101063	0,0,0	2	1048,1565,	0,1176,
chr14	58618139	58622519	rm1.primed_gene.v2.1_2619.0_chr14	1	+	58618139	58622519	0,0,0	2	160,703,	0,3677,
chr12	40949805	40952155	rm1.primed_gene.v2.1_2692.0_chr12	1	+	40949805	40952155	0,0,0	2	335,900,	0,1450,
chr12	81221534	81233799	rm1.primed_gene.v2.1_2756.0_chr12_gene.v2.1_1816.0_chr12	1	-	81221534	81233799	0,0,0	3	4579,146,86,	0,11266,12179,
chr11	102437706	102440840	rm1.primed_gene.v2.1_2819.0_chr11_gene.v2.1_1713.0_chr11	2	-	102437706	102440840	0,0,0	3	405,146,539,	0,2357,2595,
chr3	75449923	75459760	rm1.primed_gene.v2.1_2825.0_chr3	13	-	75449923	75459760	0,0,0	3	1937,191,449,	0,2798,9388,
chr8	59966826	59988622	rm1.primed_gene.v2.1_2865.0_chr8_gene.v2.1_2595.0_chr8	2	+	59966826	59988622	0,0,0	3	164,128,3298,	0,2310,18498,
chr5	112642246	112657819	rm1.primed_gene.v2.1_2882.0_chr5	2	-	112642246	112657819	0,0,0	7	7009,97,950,149,160,56,191,	0,7356,7698,10981,14828,15074,15382,
chr4	131903400	131909620	rm1.primed_gene.v2.1_2928.0_chr4_gene.v2.1_3789.0_chr4	6	-	131903400	131909620	0,0,0	3	4758,36,109,	0,5177,6111,
chr8	123113415	123116441	rm1.primed_gene.v2.1_2947.0_chr8	1	+	123113415	123116441	0,0,0	2	539,754,	0,2272,
chr9	75259457	75267917	rm1.primed_gene.v2.1_2961.0_chr9	2	+	75259457	75267917	0,0,0	3	214,79,4907,	0,2647,3553,
chr2	179711588	179713667	rm1.primed_gene.v2.1_3029.0_chr2	1	+	179711588	179713667	0,0,0	3	309,140,1373,	0,565,706,
chr2	75615216	75621462	rm1.primed_gene.v2.1_3098.0_chr2_gene.v2.1_1062.0_chr2	1	+	75615216	75621462	0,0,0	4	81,136,154,2695,	0,491,1768,3551,
chr8	3671053	3672366	rm1.primed_gene.v2.1_3136.0_chr8	2	-	3671053	3672366	0,0,0	2	343,187,	0,1126,
chr5	67855120	67869651	rm1.primed_gene.v2.1_3143.0_chr5	2	+	67855120	67869651	0,0,0	8	137,102,228,129,167,580,376,533,	0,2445,2911,3994,4767,9600,13025,13998,
chr2	30346960	30349426	rm1.primed_gene.v2.1_3247.0_chr2	1	+	30346960	30349426	0,0,0	3	910,21,672,	0,991,1794,
chr1	193048296	193050315	rm1.primed_gene.v2.1_3433.0_chr1	1	+	193048296	193050315	0,0,0	2	125,1228,	0,791,
chr11	96805476	96828149	rm1.primed_gene.v2.1_3453.0_chr11	1	+	96805476	96828149	0,0,0	8	52,249,148,172,112,728,136,3265,	0,682,8418,14690,15177,15391,16698,19408,
chr2	143362828	143368109	rm1.primed_gene.v2.1_3464.0_chr2	1	-	143362828	143368109	0,0,0	2	1030,163,	0,5118,
chr17	74920582	74921759	rm1.primed_gene.v2.1_3546.0_chr17	1	-	74920582	74921759	0,0,0	2	62,1035,	0,142,
chr2	153166625	153171840	rm1.primed_gene.v2.1_3761.0_chr2	5	-	153166625	153171840	0,0,0	2	1975,484,	0,4731,
chr11	85048676	85055613	rm1.primed_gene.v2.1_3926.0_chr11	3	+	85048676	85055613	0,0,0	4	158,108,104,4068,	0,1965,2236,2869,
chr4	129488407	129489545	rm1.primed_gene.v2.1_4049.0_chr4	1	+	129488407	129489545	0,0,0	2	242,179,	0,959,
chr2	128886550	128891644	rm1.primed_gene.v2.1_4285.0_chr2	1	-	128886550	128891644	0,0,0	2	272,772,	0,4322,
chr11	117265636	117270499	rm1.primed_gene.v2.1_4317.0_chr11_gene.v2.1_2541.0_chr11	1	-	117265636	117270499	0,0,0	2	3719,696,	0,4167,
chr5	52581854	52596265	rm1.primed_gene.v2.1_4323.0_chr5	2	+	52581854	52596265	0,0,0	4	322,61,90,8134,	0,2302,4185,6277,
chr2	157420509	157423089	rm1.primed_gene.v2.1_4464.0_chr2	3	-	157420509	157423089	0,0,0	2	1212,259,	0,2321,
chr7	147136155	147138593	rm1.primed_gene.v2.1_4655.0_chr7	2	+	147136155	147138593	0,0,0	3	221,147,829,	0,481,1609,
chr2	106483069	106490754	rm1.primed_gene.v2.1_4678.0_chr2	1	-	106483069	106490754	0,0,0	4	238,175,4003,304,	0,788,1146,7381,
chr7	80686714	80703024	rm1.primed_gene.v2.1_4684.0_chr7_gene.v2.1_2057.0_chr7	3	-	80686714	80703024	0,0,0	4	7824,79,66,100,	0,13426,14026,16210,
chr2	156656060	156665678	rm1.primed_gene.v2.1_4948.0_chr2	12	-	156656060	156665678	0,0,0	2	7587,1527,	0,8091,
chr8	67551287	67561137	rm1.naive_gene.v2.1_3630.0_chr8	11	-	67551287	67561137	0,0,0	3	1603,90,349,	0,8276,9501,
chr17	56693376	56700025	rm1.primed_gene.v2.1_1271.0_chr17_gene.v2.1_3483.0_chr17	1	-	56693376	56700025	0,0,0	2	5779,653,	0,5996,
chr7	149761431	149764053	cast.primed_gene.v2.1_1547.0_chr7	89	-	149761431	149764053	0,0,0	5	588,128,122,135,1320,	0,676,882,1086,1302,
chr2	119420038	119428057	cast.naive_gene.v2.1_1729.0_chr2	22	+	119420038	119428057	0,0,0	3	132,253,2734,	0,1956,5285,
chr2	173408745	173485046	nod.naive_gene.v2.1_3824.0_chr2	4	-	173408745	173485046	0,0,0	15	3871,89,84,170,1009,105,213,112,1424,148,98,147,941,45,33,	0,4588,5922,6260,6543,8872,9557,11508,11731,13795,16345,25488,32238,76078,76268,
chr3	123210465	123211241	nod.primed_gene.v2.1_2632.0_chr3	9	-	123210465	123211241	0,0,0	3	113,46,212,	0,269,564,
chr4	131864608	131866899	nod.primed_gene.v2.1_3711.0_chr4	24	+	131864608	131866899	0,0,0	5	214,66,65,54,151,	0,1144,1457,1757,2140,
chr5	23356375	23360167	rm1.primed_gene.v2.1_2226.0_chr5_gene.v2.1_3944.0_chr5	3	+	23356375	23360167	0,0,0	4	64,35,43,583,	0,1563,2160,3209,
chr5	74489081	74490364	rm1.naive_gene.v2.1_1860.0_chr5	15	+	74489081	74490364	0,0,0	3	83,62,452,	0,301,831,
chr11	3539606	3549127	nod.primed_gene.v2.1_4305.0_chr11	18	-	3539606	3549127	0,0,0	3	3576,752,2568,	0,5168,6953,
chr11	6425264	6428815	nod.naive_gene.v2.1_4766.0_chr11_gene.v2.1_4306.0_chr11	2	-	6425264	6428815	0,0,0	4	556,83,69,265,	0,1093,3044,3286,
chr14	62238313	62301313	nod.naive_gene.v2.1_1395.0_chr14	1	-	62238313	62301313	0,0,0	5	5886,47,67,96,367,0,12960,16048,23883,62633,
chr15	61869364	62082082	rm1.naive_gene.v2.1_3323.0_chr15_gene.v2.1_2820.0_chr15_gene.v2.1_2962.0_chr15	5	+	61869364	62082082	0,0,0	8	392,318,114,82,128,128,139,1370,	0,69338,111429,137657,204364,204624,206909,211348,
chr19	8797797	8801503	rm1.naive_gene.v2.1_2619.0_chr19	51	+	8797797	8801503	0,0,0	10	199,49,81,50,33,35,39,45,36,775,	0,833,1095,1364,1706,1914,2177,2474,2759,2931,
chrX	100627037	100682814	nod.naive_gene.v2.1_1320.0_chrX	4	+	100627037	100682814	0,0,0	5	3,328,110,1406,4793,	0,15945,16506,49576,50984,
chrX	100758074	100819118	nod.primed_gene.v2.1_1962.0_chrX_gene.v2.1_2431.0_chrX	2	-	100758074	100819118	0,0,0	12	1232,43,77,48,162,65,103,256,113,152,128,233,	0,1794,33195,40306,42722,43582,44188,44801,46568,50308,52329,60811,
chrX	133278971	133337902	gene.v2.1_1004.0_chrX_28.735.ADD	2	+	133278971	133337902	0,0,0	10	276,126,127,96,199,63,158,98,97,512,	0,2890,12061,13668,14127,15423,15985,17558,44088,58419,
chrX	165758426	165808075	rm1.primed_gene.v2.1_1642.0_chrX	3	+	165758426	165808075	0,0,0	4	2348,100,113,2029,0,2507,40492,47620,
chr8	94849936	94880019	rm1.naive_gene.v2.1_3546.0_chr8	0	-	94849936	94849936	0	7	229,76,187,114,135,64,433,	0,349,18815,20312,20746,24653,29650,
chr3	96218317	96218755	cast.naive_gene.v2.1_1966.0_chr3	2	-	96218317	96218755	0,0,0	1	438,	0,
chr5	22937553	22938696	cast.primed_gene.v2.1_2013.0_chr5	3	-	22937553	22938696	0,0,0	3	1060,71,9,	0,1062,1134,
chr18	74938034	74938496	nod.naive_gene.v2.1_1980.0_chr18	20	-	74938034	74938496	0,0,0	1	462,	0,
chr4	101017993	101019562	nod.primed_gene.v2.1_4338.0_chr4	9	-	101017993	101019562	0,0,0	1	1569,	0,
chr4	43505649	43505933	rm1.naive_gene.v2.1_1380.0_chr4	343	-	43505649	43505933	0,0,0	1	284,	0,
chr1	23298623	23300458	rm1.naive_gene.v2.1_1887.0_chr1	2	+	23298623	23300458	0,0,0	1	1835,	0,
chr3	108357236	108357870	rm1.naive_gene.v2.1_2286.0_chr3	29	-	108357236	108357870	0,0,0	1	634,	0,
chr15	86044055	86044831	rm1.naive_gene.v2.1_2648.0_chr15	6	-	86044055	86044831	0,0,0	1	776,	0,
chr10	5949844	5958319	rm1.primed_gene.v2.1_1402.0_chr10	6	-	5949844	5958319	0,0,0	1	8475,	0,
chr13	108832322	108834514	rm1.primed_gene.v2.1_1444.0_chr13	2	-	108832322	108834514	0,0,0	1	2192,	0,
chr2	84581333	84583958	rm1.primed_gene.v2.1_2006.0_chr2	5	-	84581333	84583958	0,0,0	2	324,2300,	0,325,
chr17	24856607	24856899	rm1.primed_gene.v2.1_2175.0_chr17	13	-	24856607	24856899	0,0,0	1	292,	0,
chr4	136943025	136944339	rm1.primed_gene.v2.1_2386.0_chr4	2	-	136943025	136944339	0,0,0	1	1314,	0,
chr17	74926436	74927466	rm1.primed_gene.v2.1_2524.0_chr17	2	-	74926436	74927466	0,0,0	1	1030,	0,
chr2	126504786	126510179	rm1.primed_gene.v2.1_5077.0_chr2	2	+	126504786	126510179	0,0,0	1	5393,	0,

## Sheet: mouse_lnc_names
cast.naive_gene.v2.1_1007.0_chr17	AK018977
cast.naive_gene.v2.1_1009.0_chr15	Hnrnpa1
cast.naive_gene.v2.1_1042.0_chr14	Unannotated
cast.naive_gene.v2.1_1137.0_chr18	AK080350
cast.naive_gene.v2.1_1138.0_chr7	R74862
cast.naive_gene.v2.1_1142.0_chr16	Unannotated
cast.naive_gene.v2.1_1171.0_chr5	BC048655
cast.naive_gene.v2.1_1172.0_chr14	Unannotated
cast.naive_gene.v2.1_1183.0_chr16	Unannotated
cast.naive_gene.v2.1_1197.0_chr13	AK076976
cast.naive_gene.v2.1_1277.0_chr15	Unannotated
cast.naive_gene.v2.1_1290.0_chr6	Unannotated
cast.naive_gene.v2.1_1305.0_chr5	Unannotated
cast.naive_gene.v2.1_1455.0_chr19	Malat1
cast.naive_gene.v2.1_1465.0_chr14	1700108F19Rik
cast.naive_gene.v2.1_1470.0_chr8	AK081879
cast.naive_gene.v2.1_1530.0_chr10	Unannotated
cast.naive_gene.v2.1_1538.0_chrX	AU015836
cast.naive_gene.v2.1_1539.0_chr15	Unannotated
cast.naive_gene.v2.1_1558.0_chr13	A130040M12Rik
cast.naive_gene.v2.1_1593.0_chr6	Unannotated
cast.naive_gene.v2.1_1623.0_chr11	Unannotated
cast.naive_gene.v2.1_1704.0_chr2	Gm13375
cast.naive_gene.v2.1_1728.0_chr14	Rpph1
cast.naive_gene.v2.1_1729.0_chr2	Cyrano
cast.naive_gene.v2.1_1752.0_chr13	C030044B11Rik
cast.naive_gene.v2.1_1778.0_chr6	AK009724
cast.naive_gene.v2.1_1784.0_chr13	A130040M12Rik
cast.naive_gene.v2.1_1787.0_chr3	AK021232
cast.naive_gene.v2.1_1801.0_chr17	Pisd-ps2
cast.naive_gene.v2.1_1807.0_chr10	Unannotated
cast.naive_gene.v2.1_1836.0_chrX	A230072C01Rik
cast.naive_gene.v2.1_1847.0_chr7	AY512917
cast.naive_gene.v2.1_1885.0_chr2	AK014986
cast.naive_gene.v2.1_1945.0_chr2	Unannotated
cast.naive_gene.v2.1_2111.0_chr2	Unannotated
cast.naive_gene.v2.1_2163.0_chr11	2210403K04Rik
cast.naive_gene.v2.1_2218.0_chr2	Unannotated
cast.naive_gene.v2.1_2235.0_chr8	Unannotated
cast.naive_gene.v2.1_2329.0_chr9	Unannotated
cast.naive_gene.v2.1_2381.0_chr1	Unannotated
cast.naive_gene.v2.1_2567.0_chr2	Unannotated
cast.naive_gene.v2.1_2671.0_chr9	Unannotated
cast.naive_gene.v2.1_2743.0_chr11	Unannotated
cast.naive_gene.v2.1_2772.0_chr7	Unannotated
cast.naive_gene.v2.1_3025.0_chr11	2900041M22Rik
cast.naive_gene.v2.1_3166.0_chr11	1810032O08Rik
cast.primed_gene.v2.1_1032.0_chr15	Unannotated
cast.primed_gene.v2.1_1183.0_chr5	AK142681
cast.primed_gene.v2.1_1284.0_chr10	Unannotated
cast.primed_gene.v2.1_1352.0_chr3	AK161599
cast.primed_gene.v2.1_1357.0_chr19	AK082813
cast.primed_gene.v2.1_1373.0_chr7	Ipw
cast.primed_gene.v2.1_1505.0_chr17	AK138253
cast.primed_gene.v2.1_1516.0_chr1	Gas5
cast.primed_gene.v2.1_1529.0_chrX	4933407K13Rik
cast.primed_gene.v2.1_1555.0_chr12	Tuna	*harbors ORF
cast.primed_gene.v2.1_1640.0_chr10	AK016591
cast.primed_gene.v2.1_1642.0_chr10	Dohh
cast.primed_gene.v2.1_1676.0_chr7	AK034016
cast.primed_gene.v2.1_1683.0_chr12	Rian
cast.primed_gene.v2.1_1699.0_chrX	2810403D21Rik
cast.primed_gene.v2.1_1863.0_chr6	Gm5577
cast.primed_gene.v2.1_1885.0_chr17	Gm11110
cast.primed_gene.v2.1_1935.0_chr11	Unannotated
cast.primed_gene.v2.1_1940.0_chr2	EF437368
cast.primed_gene.v2.1_1971.0_chrX	cip7
cast.primed_gene.v2.1_1977.0_chr12	Unannotated
cast.primed_gene.v2.1_2028.0_chr11	AK018772
cast.primed_gene.v2.1_2039.0_chr7	Unannotated
cast.primed_gene.v2.1_2117.0_chr4	AK018513
cast.primed_gene.v2.1_2158.0_chr2	Snhg7
cast.primed_gene.v2.1_2177.0_chr8	AK007545
cast.primed_gene.v2.1_2188.0_chr10	4932415G12Rik
cast.primed_gene.v2.1_2243.0_chr2	Gm14005
cast.primed_gene.v2.1_2243.0_chr7	AK009335
cast.primed_gene.v2.1_2384.0_chr8	Unannotated
cast.primed_gene.v2.1_2544.0_chr1	Unannotated
cast.primed_gene.v2.1_2847.0_chr1	Zbtb37
cast.primed_gene.v2.1_2915.0_chr7	AK087248
gene.v2.1_1000.0_chr11_gene.v2.1_1001.0_chr11_7.174.ADD	2810008D09Rik
gene.v2.1_1000.0_chr14_2.203.ADD	Mir17hg
gene.v2.1_1000.0_chr17_4.475.ADD	Mir715
gene.v2.1_1000.0_chr17_4.476.ADD	Unannotated
gene.v2.1_1000.0_chr17_gene.v2.1_1004.0_chr17_35.485.ADD	Unannotated
gene.v2.1_1000.0_chr4_gene.v2.1_1002.0_chr4_14.818.ADD	Unannotated
gene.v2.1_1000.0_chr5_2.907.ADD	D130017N08Rik
gene.v2.1_1000.0_chr9_16.378.ADD	AK050253
gene.v2.1_1001.0_chr17_5.403.ADD	AK143195
gene.v2.1_1001.0_chr1_5.29.ADD	AK145301
gene.v2.1_1001.0_chr1_5.9.ADD	AK040602
gene.v2.1_1001.0_chr2_1.341.ADD	BC094334	*harbors ORF
gene.v2.1_1001.0_chr5_17.463.ADD	AK138287
gene.v2.1_1001.0_chr5_3.907.ADD	Unannotated
gene.v2.1_1001.0_chr6_3.921.ADD	AK003812
gene.v2.1_1001.0_chr6_gene.v2.1_1003.0_chr6_9.921.ADD	2610001J05Rik
gene.v2.1_1001.0_chr7_9.599.ADD	Unannotated
gene.v2.1_1001.0_chr9_19.370.ADD	4930581F22Rik
gene.v2.1_1002.0_chr5_11.278.ADD	5430416N02Rik
gene.v2.1_1002.0_chr8_84.1050.ADD	Unannotated
gene.v2.1_1003.0_chr16_9.259.ADD	5330426P16Rik
gene.v2.1_1003.0_chr17_gene.v2.1_1001.0_chr17_6.475.ADD	Unannotated
gene.v2.1_1003.0_chr2_gene.v2.1_1000.0_chr2_gene.v2.1_1002.0_chr2_gene.v2.1_1004.0_chr2_17.371.ADD	Mir130a
gene.v2.1_1003.0_chr4_1.837.ADD	Unannotated
gene.v2.1_1003.0_chr9_gene.v2.1_1002.0_chr9_12.683.ADD	2810026P18Rik
gene.v2.1_1004.0_chrX_28.735.ADD	BC065397
gene.v2.1_1006.0_chr11_41.74.ADD	AK007998
gene.v2.1_1006.0_chr6_17.518.ADD	AI854703
gene.v2.1_1007.0_chr5_2.480.ADD	5930412G12Rik
gene.v2.1_1008.0_chr8_gene.v2.1_1019.0_chr8_68.350.ADD	Unannotated
gene.v2.1_1010.0_chr10_11.44.ADD	AK017586
gene.v2.1_1011.0_chr16_gene.v2.1_1006.0_chr16_18.348.ADD	Unannotated
gene.v2.1_1011.0_chr2_6.635.ADD	Unannotated
gene.v2.1_1012.0_chr4_gene.v2.1_1008.0_chr4_gene.v2.1_1006.0_chr4_gene.v2.1_1003.0_chr4_33.836.ADD	Unannotated
gene.v2.1_1012.0_chr5_gene.v2.1_1011.0_chr5_349.882.ADD	AK138792
gene.v2.1_1014.0_chr5_90.913.ADD	AK036974
gene.v2.1_1015.0_chr14_36.266.ADD	AK041589
gene.v2.1_1016.0_chr10_60.119.ADD	Unannotated
gene.v2.1_1020.0_chr1_gene.v2.1_1002.0_chr1_gene.v2.1_1010.0_chr1_gene.v2.1_1016.0_chr1_9.3.ADD	Unannotated
gene.v2.1_1023.0_chr5_gene.v2.1_1019.0_chr5_424.882.ADD	AK142681
gene.v2.1_1027.0_chr5_26.913.ADD	AK079377
gene.v2.1_1038.0_chr5_179.913.ADD	AK087624
gene.v2.1_1115.0_chr13_9.136.ADD	BC025054
gene.v2.1_1164.0_chr5_43.882.ADD	Unannotated
nod.naive_gene.v2.1_1004.0_chr12	1110002L01Rik
nod.naive_gene.v2.1_1073.0_chr13	AK145614
nod.naive_gene.v2.1_1086.0_chr1	Unannotated
nod.naive_gene.v2.1_1120.0_chr16	AK165338
nod.naive_gene.v2.1_1130.0_chr9	BC038929
nod.naive_gene.v2.1_1184.0_chr18_gene.v2.1_1995.0_chr18	Unannotated
nod.naive_gene.v2.1_1225.0_chr8_gene.v2.1_3152.0_chr8	Unannotated
nod.naive_gene.v2.1_1242.0_chr6	AK039720
nod.naive_gene.v2.1_1308.0_chr13	BC065997
nod.naive_gene.v2.1_1320.0_chrX	Tsix
nod.naive_gene.v2.1_1327.0_chr7_gene.v2.1_1235.0_chr7	AK039657
nod.naive_gene.v2.1_1374.0_chr19	Neat1
nod.naive_gene.v2.1_1395.0_chr14	Dleu2
nod.naive_gene.v2.1_1459.0_chr13_gene.v2.1_1445.0_chr13	Unannotated
nod.naive_gene.v2.1_1671.0_chr12	Gm10451
nod.naive_gene.v2.1_1784.0_chr11_gene.v2.1_1721.0_chr11	AK133925
nod.naive_gene.v2.1_1855.0_chr9	AK015493
nod.naive_gene.v2.1_1876.0_chrX	AK050859
nod.naive_gene.v2.1_1880.0_chr18_gene.v2.1_1507.0_chr18_gene.v2.1_1725.0_chr18_gene.v2.1_2192.0_chr18	Unannotated
nod.naive_gene.v2.1_1954.0_chr2	AK076687
nod.naive_gene.v2.1_1983.0_chr8	AK028033
nod.naive_gene.v2.1_2061.0_chr17	Smok(Tcr)
nod.naive_gene.v2.1_2090.0_chr7_gene.v2.1_2977.0_chr7	Unannotated
nod.naive_gene.v2.1_2147.0_chr19	BC044868
nod.naive_gene.v2.1_2211.0_chr10	AK133093
nod.naive_gene.v2.1_2251.0_chr9	AK168746
nod.naive_gene.v2.1_2267.0_chr14_gene.v2.1_2746.0_chr14	AK045225
nod.naive_gene.v2.1_2318.0_chr1	AK019125
nod.naive_gene.v2.1_2320.0_chr15_gene.v2.1_1126.0_chr15	Unannotated
nod.naive_gene.v2.1_2448.0_chr8	4930513N10Rik
nod.naive_gene.v2.1_2519.0_chr13	Unannotated
nod.naive_gene.v2.1_2523.0_chr13	Unannotated
nod.naive_gene.v2.1_2532.0_chr6	AK079912
nod.naive_gene.v2.1_2632.0_chr1	Unannotated
nod.naive_gene.v2.1_2634.0_chr4	Unannotated
nod.naive_gene.v2.1_2646.0_chr11	Gm16516
nod.naive_gene.v2.1_2719.0_chr10	Socs2
nod.naive_gene.v2.1_2722.0_chr13	Unannotated
nod.naive_gene.v2.1_2722.0_chr14_gene.v2.1_1023.0_chr14	Unannotated
nod.naive_gene.v2.1_2752.0_chr15	BC048765
nod.naive_gene.v2.1_2781.0_chr7	Unannotated
nod.naive_gene.v2.1_2922.0_chr1	Unannotated
nod.naive_gene.v2.1_2924.0_chr11	AI662270
nod.naive_gene.v2.1_2926.0_chr4	AK005651
nod.naive_gene.v2.1_2955.0_chr15	1700001L05Rik
nod.naive_gene.v2.1_3067.0_chr11	Unannotated
nod.naive_gene.v2.1_3148.0_chr2	AK015665
nod.naive_gene.v2.1_3167.0_chr11_gene.v2.1_3099.0_chr11	Unannotated
nod.naive_gene.v2.1_3348.0_chr5	Unannotated
nod.naive_gene.v2.1_3499.0_chr1	Unannotated
nod.naive_gene.v2.1_3666.0_chr1	5033404E19Rik
nod.naive_gene.v2.1_3693.0_chr4_gene.v2.1_2265.0_chr4	Unannotated
nod.naive_gene.v2.1_3694.0_chr9_gene.v2.1_1517.0_chr9	Unannotated
nod.naive_gene.v2.1_3766.0_chr2	9430008C03Rik
nod.naive_gene.v2.1_3790.0_chr5	Unannotated
nod.naive_gene.v2.1_3824.0_chr2	Ppp4r1l-ps
nod.naive_gene.v2.1_3901.0_chr11	4933439F18Rik
nod.naive_gene.v2.1_4550.0_chr5	D5Ertd605e
nod.naive_gene.v2.1_4766.0_chr11_gene.v2.1_4306.0_chr11	AK160548
nod.naive_gene.v2.1_4850.0_chr7	AK045786
nod.naive_gene.v2.1_5064.0_chr2	Unannotated
nod.primed_gene.v2.1_1008.0_chrX	BC058988
nod.primed_gene.v2.1_1149.0_chr19	AK048995
nod.primed_gene.v2.1_1169.0_chr6	Unannotated
nod.primed_gene.v2.1_1212.0_chr2	AY672066
nod.primed_gene.v2.1_1291.0_chr8	AK083706
nod.primed_gene.v2.1_1527.0_chr1_gene.v2.1_1324.0_chr1	AK051055
nod.primed_gene.v2.1_1590.0_chr3	Unannotated
nod.primed_gene.v2.1_1674.0_chrX	5530601H04Rik
nod.primed_gene.v2.1_1764.0_chr12_gene.v2.1_2130.0_chr12_gene.v2.1_2877.0_chr12_gene.v2.1_2184.0_chr12	Unannotated
nod.primed_gene.v2.1_1775.0_chr6	BC145649 (linc-pint)
nod.primed_gene.v2.1_1834.0_chr18	AK156636
nod.primed_gene.v2.1_1858.0_chr6	AK012387
nod.primed_gene.v2.1_1897.0_chr5_gene.v2.1_1570.0_chr5	D930016D06Rik
nod.primed_gene.v2.1_1938.0_chr15	AK082325
nod.primed_gene.v2.1_1942.0_chr19	AK087313
nod.primed_gene.v2.1_1948.0_chr2	2810002D19Rik
nod.primed_gene.v2.1_1962.0_chrX_gene.v2.1_2431.0_chrX	B230206F22Rik
nod.primed_gene.v2.1_1968.0_chr17	AK036982
nod.primed_gene.v2.1_1981.0_chr11	Unannotated
nod.primed_gene.v2.1_2017.0_chr13	Unannotated
nod.primed_gene.v2.1_2180.0_chr14_gene.v2.1_2023.0_chr14	Unannotated
nod.primed_gene.v2.1_2329.0_chr17	AK136742
nod.primed_gene.v2.1_2386.0_chr6	Gm10069
nod.primed_gene.v2.1_2402.0_chr13	Unannotated
nod.primed_gene.v2.1_2497.0_chrX	AK145095
nod.primed_gene.v2.1_2502.0_chr13	Unannotated
nod.primed_gene.v2.1_2564.0_chr8	Unannotated
nod.primed_gene.v2.1_2631.0_chr6	AK007770
nod.primed_gene.v2.1_2632.0_chr3	Snora24
nod.primed_gene.v2.1_2681.0_chr12	AK087910
nod.primed_gene.v2.1_2690.0_chr13	2810429I04Rik
nod.primed_gene.v2.1_2733.0_chr8	Unannotated
nod.primed_gene.v2.1_2774.0_chr7	Unannotated
nod.primed_gene.v2.1_2795.0_chr12_gene.v2.1_2213.0_chr12	Unannotated
nod.primed_gene.v2.1_2805.0_chr4	Khdrbs1
nod.primed_gene.v2.1_2869.0_chr5	AK139799
nod.primed_gene.v2.1_2907.0_chr3_gene.v2.1_1299.0_chr3	Unannotated
nod.primed_gene.v2.1_3166.0_chr15	Unannotated
nod.primed_gene.v2.1_3711.0_chr4	Snhg12
nod.primed_gene.v2.1_3952.0_chr11	8430429K09Rik
nod.primed_gene.v2.1_4009.0_chr11	4933439C10Rik
nod.primed_gene.v2.1_4054.0_chr7	AK019082
nod.primed_gene.v2.1_4145.0_chr2	Unannotated
nod.primed_gene.v2.1_4261.0_chr5	AK146146
nod.primed_gene.v2.1_4305.0_chr11	Tug1
nod.primed_gene.v2.1_4323.0_chr4	Unannotated
nod.primed_gene.v2.1_4641.0_chr2	1500011K16Rik	*harbors ORF
rm1.naive_gene.v2.1_1012.0_chr12	Snhg10
rm1.naive_gene.v2.1_1030.0_chr2	AK013593
rm1.naive_gene.v2.1_1099.0_chr10_gene.v2.1_1175.0_chr10	Unannotated
rm1.naive_gene.v2.1_1123.0_chr1	E330020D12Rik
rm1.naive_gene.v2.1_1127.0_chr16	AK005305
rm1.naive_gene.v2.1_1139.0_chr18	Unannotated
rm1.naive_gene.v2.1_1159.0_chr7	AK013794
rm1.naive_gene.v2.1_1174.0_chr4	AK080222
rm1.naive_gene.v2.1_1185.0_chr18	AK143260
rm1.naive_gene.v2.1_1279.0_chr8	AK050164
rm1.naive_gene.v2.1_1414.0_chr2_gene.v2.1_5040.0_chr2	AK017239
rm1.naive_gene.v2.1_1419.0_chr4	AK019743
rm1.naive_gene.v2.1_1443.0_chr8	Unannotated
rm1.naive_gene.v2.1_1500.0_chr5	AK144862
rm1.naive_gene.v2.1_1512.0_chrX	AK033245
rm1.naive_gene.v2.1_1612.0_chr13	Unannotated
rm1.naive_gene.v2.1_1762.0_chr14	Unannotated
rm1.naive_gene.v2.1_1848.0_chr11	Mir3061
rm1.naive_gene.v2.1_1860.0_chr5	2700023E23Rik
rm1.naive_gene.v2.1_1899.0_chr10_gene.v2.1_2602.0_chr10_gene.v2.1_1814.0_chr10	Unannotated
rm1.naive_gene.v2.1_1906.0_chr8	Unannotated
rm1.naive_gene.v2.1_1923.0_chr11	2610035D17Rik
rm1.naive_gene.v2.1_1935.0_chr19	AK085625
rm1.naive_gene.v2.1_1948.0_chrX	Firre
rm1.naive_gene.v2.1_2084.0_chrX	AK006108
rm1.naive_gene.v2.1_2100.0_chr11	2810410L24Rik
rm1.naive_gene.v2.1_2134.0_chr14	Unannotated
rm1.naive_gene.v2.1_2244.0_chr12_gene.v2.1_1770.0_chr12	AK144886
rm1.naive_gene.v2.1_2253.0_chr9	BC037369
rm1.naive_gene.v2.1_2261.0_chr2	AK086439
rm1.naive_gene.v2.1_2265.0_chr9	Unannotated
rm1.naive_gene.v2.1_2303.0_chrX	BC065397
rm1.naive_gene.v2.1_2342.0_chr2	Unannotated
rm1.naive_gene.v2.1_2468.0_chr9	AK137397
rm1.naive_gene.v2.1_2475.0_chr12_gene.v2.1_2911.0_chr12	1700012B15Rik
rm1.naive_gene.v2.1_2552.0_chr11	Unannotated
rm1.naive_gene.v2.1_2558.0_chr3	AK031828
rm1.naive_gene.v2.1_2587.0_chr13	AK131952
rm1.naive_gene.v2.1_2595.0_chr6	BC029726
rm1.naive_gene.v2.1_2619.0_chr19	AK036616
rm1.naive_gene.v2.1_2740.0_chr2	AK021199
rm1.naive_gene.v2.1_2745.0_chr17	Unannotated
rm1.naive_gene.v2.1_2843.0_chr14	Unannotated
rm1.naive_gene.v2.1_2963.0_chr11	AK017220
rm1.naive_gene.v2.1_2971.0_chr10	Unannotated
rm1.naive_gene.v2.1_3051.0_chr13	C230035I16Rik
rm1.naive_gene.v2.1_3084.0_chr3	Unannotated
rm1.naive_gene.v2.1_3154.0_chr17	Unannotated
rm1.naive_gene.v2.1_3224.0_chr15	Unannotated
rm1.naive_gene.v2.1_3323.0_chr15_gene.v2.1_2820.0_chr15_gene.v2.1_2962.0_chr15	Pvt1
rm1.naive_gene.v2.1_3328.0_chr11	Unannotated
rm1.naive_gene.v2.1_3379.0_chr15	Gm10863
rm1.naive_gene.v2.1_3390.0_chr7	AK084903
rm1.naive_gene.v2.1_3546.0_chr8	Crnde
rm1.naive_gene.v2.1_3630.0_chr8	AK014119 (Apela)	*harbors ORF
rm1.naive_gene.v2.1_3633.0_chr5	AK049264
rm1.naive_gene.v2.1_4061.0_chr5	2210417A02Rik
rm1.naive_gene.v2.1_4296.0_chr11	2810001G20Rik
rm1.naive_gene.v2.1_4436.0_chr17	Unannotated
rm1.naive_gene.v2.1_4531.0_chr11_gene.v2.1_3701.0_chr11	BC054406
rm1.naive_gene.v2.1_4644.0_chr7	D7Ertd715e
rm1.naive_gene.v2.1_4691.0_chr4	Unannotated
rm1.naive_gene.v2.1_4775.0_chr17	1110038B12Rik
rm1.naive_gene.v2.1_4834.0_chr4	Unannotated
rm1.naive_gene.v2.1_4919.0_chr5	BC038278
rm1.naive_gene.v2.1_5128.0_chr11	Unannotated
rm1.primed_gene.v2.1_1008.0_chr6_gene.v2.1_1908.0_chr6	DQ704526
rm1.primed_gene.v2.1_1019.0_chr12	5033406O09Rik
rm1.primed_gene.v2.1_1054.0_chr15	AK016150
rm1.primed_gene.v2.1_1069.0_chr14_gene.v2.1_2542.0_chr14	AK133329
rm1.primed_gene.v2.1_1069.0_chr19	AK019124
rm1.primed_gene.v2.1_1074.0_chr3_gene.v2.1_1310.0_chr3	Unannotated
rm1.primed_gene.v2.1_1077.0_chr17	AK011460
rm1.primed_gene.v2.1_1103.0_chr1	AK016177
rm1.primed_gene.v2.1_1135.0_chr6	AK033854
rm1.primed_gene.v2.1_1149.0_chr5	4933404O12Rik
rm1.primed_gene.v2.1_1151.0_chr13_gene.v2.1_2554.0_chr13	AK049212
rm1.primed_gene.v2.1_1169.0_chr4	AK007255
rm1.primed_gene.v2.1_1171.0_chr1	AK013046
rm1.primed_gene.v2.1_1224.0_chr12	Unannotated
rm1.primed_gene.v2.1_1294.0_chr1	AK044410
rm1.primed_gene.v2.1_1305.0_chr19_gene.v2.1_1456.0_chr19	Unannotated
rm1.primed_gene.v2.1_1328.0_chr13	3830408C21Rik
rm1.primed_gene.v2.1_1413.0_chr6	Unannotated
rm1.primed_gene.v2.1_1424.0_chr1	AK020767
rm1.primed_gene.v2.1_1476.0_chr6	Gt(ROSA)26Sor
rm1.primed_gene.v2.1_1491.0_chr19_gene.v2.1_1422.0_chr19	Unannotated
rm1.primed_gene.v2.1_1533.0_chr11	Cdk12
rm1.primed_gene.v2.1_1533.0_chr5	Unannotated
rm1.primed_gene.v2.1_1587.0_chr19_gene.v2.1_1429.0_chr19	AK087313
rm1.primed_gene.v2.1_1621.0_chr18	AK036329
rm1.primed_gene.v2.1_1625.0_chr17	LOC100499420
rm1.primed_gene.v2.1_1636.0_chr5_gene.v2.1_1443.0_chr5	Unannotated
rm1.primed_gene.v2.1_1642.0_chrX	AK051847
rm1.primed_gene.v2.1_1644.0_chr2	AK140370
rm1.primed_gene.v2.1_1654.0_chr8	AK041972
rm1.primed_gene.v2.1_1690.0_chr16	AK160141
rm1.primed_gene.v2.1_1729.0_chr18	AK136089
rm1.primed_gene.v2.1_1741.0_chr18	Unannotated
rm1.primed_gene.v2.1_1816.0_chrX	AK017500
rm1.primed_gene.v2.1_1827.0_chr19_gene.v2.1_1272.0_chr19	AK045643
rm1.primed_gene.v2.1_1833.0_chr3	A930005H10Rik
rm1.primed_gene.v2.1_1855.0_chr15	AK085438
rm1.primed_gene.v2.1_1869.0_chr19	AK144662
rm1.primed_gene.v2.1_1899.0_chr18	Gm4013
rm1.primed_gene.v2.1_1907.0_chr2_gene.v2.1_1514.0_chr2	AK082432
rm1.primed_gene.v2.1_1964.0_chr17	Unannotated
rm1.primed_gene.v2.1_1966.0_chr11	AK010368
rm1.primed_gene.v2.1_1972.0_chr12	F730043M19Rik
rm1.primed_gene.v2.1_1990.0_chr13_gene.v2.1_1887.0_chr13	Unannotated
rm1.primed_gene.v2.1_1992.0_chr19	A930007I19Rik
rm1.primed_gene.v2.1_2074.0_chr19	Unannotated
rm1.primed_gene.v2.1_2091.0_chrX	AK133643
rm1.primed_gene.v2.1_2093.0_chr4	AK080292
rm1.primed_gene.v2.1_2137.0_chr15	Unannotated
rm1.primed_gene.v2.1_2150.0_chr5	0610040B10Rik
rm1.primed_gene.v2.1_2153.0_chr19	AK028012
rm1.primed_gene.v2.1_2202.0_chr2	A330069E16Rik
rm1.primed_gene.v2.1_2205.0_chr12_gene.v2.1_1465.0_chr12	AK133650
rm1.primed_gene.v2.1_2217.0_chr8	Unannotated
rm1.primed_gene.v2.1_2226.0_chr5_gene.v2.1_3944.0_chr5	AK002390
rm1.primed_gene.v2.1_2308.0_chr12	AK015004
rm1.primed_gene.v2.1_2341.0_chr19	Unannotated
rm1.primed_gene.v2.1_2409.0_chr12	Mirg
rm1.primed_gene.v2.1_2450.0_chr16	AK090163
rm1.primed_gene.v2.1_2488.0_chr12	AK043332
rm1.primed_gene.v2.1_2495.0_chrX	Unannotated
rm1.primed_gene.v2.1_2549.0_chr9_gene.v2.1_2297.0_chr9	4930433N12Rik
rm1.primed_gene.v2.1_2588.0_chr6	Unannotated
rm1.primed_gene.v2.1_2589.0_chr14	AK039820
rm1.primed_gene.v2.1_2598.0_chr17	A930015D03Rik
rm1.primed_gene.v2.1_2611.0_chr3	4930539J05Rik
rm1.primed_gene.v2.1_2619.0_chr14	AK014273
rm1.primed_gene.v2.1_2692.0_chr12	AK004585
rm1.primed_gene.v2.1_2756.0_chr12_gene.v2.1_1816.0_chr12	2310015A10Rik
rm1.primed_gene.v2.1_2819.0_chr11_gene.v2.1_1713.0_chr11	AK144330
rm1.primed_gene.v2.1_2825.0_chr3	Unannotated
rm1.primed_gene.v2.1_2865.0_chr8_gene.v2.1_2595.0_chr8	AK141659
rm1.primed_gene.v2.1_2882.0_chr5	Miat
rm1.primed_gene.v2.1_2928.0_chr4_gene.v2.1_3789.0_chr4	Snhg3
rm1.primed_gene.v2.1_2947.0_chr8	Unannotated
rm1.primed_gene.v2.1_2961.0_chr9	AK017040
rm1.primed_gene.v2.1_3029.0_chr2	4921531C22Rik
rm1.primed_gene.v2.1_3098.0_chr2_gene.v2.1_1062.0_chr2	Unannotated
rm1.primed_gene.v2.1_3136.0_chr8	AK019114
rm1.primed_gene.v2.1_3143.0_chr5	C330024D21Rik
rm1.primed_gene.v2.1_3247.0_chr2	Unannotated
rm1.primed_gene.v2.1_3433.0_chr1	AK021325
rm1.primed_gene.v2.1_3453.0_chr11	D030028A08Rik
rm1.primed_gene.v2.1_3464.0_chr2	AK035754
rm1.primed_gene.v2.1_3546.0_chr17	Unannotated
rm1.primed_gene.v2.1_3761.0_chr2	AK010870
rm1.primed_gene.v2.1_3926.0_chr11	D630032N06Rik
rm1.primed_gene.v2.1_4049.0_chr4	Unannotated
rm1.primed_gene.v2.1_4285.0_chr2	Unannotated
rm1.primed_gene.v2.1_4317.0_chr11_gene.v2.1_2541.0_chr11	Unannotated
rm1.primed_gene.v2.1_4323.0_chr5	9230114K14Rik
rm1.primed_gene.v2.1_4464.0_chr2	Unannotated
rm1.primed_gene.v2.1_4655.0_chr7	AK040659
rm1.primed_gene.v2.1_4678.0_chr2	AK084494
rm1.primed_gene.v2.1_4684.0_chr7_gene.v2.1_2057.0_chr7	Unannotated
rm1.primed_gene.v2.1_4948.0_chr2	Unannotated
rm1.primed_gene.v2.1_1271.0_chr17_gene.v2.1_3483.0_chr17	Unannotated
cast.primed_gene.v2.1_1547.0_chr7	H19
cast.naive_gene.v2.1_1966.0_chr3	Terc
cast.primed_gene.v2.1_2013.0_chr5	Unannotated
nod.naive_gene.v2.1_1980.0_chr18	Unannotated
nod.primed_gene.v2.1_4338.0_chr4	Unannotated
rm1.naive_gene.v2.1_1380.0_chr4	Rmrp
rm1.naive_gene.v2.1_1887.0_chr1	Unannotated
rm1.naive_gene.v2.1_2286.0_chr3	Unannotated
rm1.naive_gene.v2.1_2648.0_chr15	Unannotated
rm1.primed_gene.v2.1_1123.0_chr13	Unannotated
rm1.primed_gene.v2.1_1402.0_chr10	Unannotated
rm1.primed_gene.v2.1_1444.0_chr13	Unannotated
rm1.primed_gene.v2.1_2006.0_chr2	Unannotated
rm1.primed_gene.v2.1_2175.0_chr17	Unannotated
rm1.primed_gene.v2.1_2386.0_chr4	Unannotated
rm1.primed_gene.v2.1_2524.0_chr17	Unannotated
rm1.primed_gene.v2.1_5077.0_chr2	Unannotated

## Sheet: human
chr2	243030841	243102247	h1.naive_gene.v2.1_1766.0_chr2	1	+	243030841	243102247	0,0,0	9	111,141,103,50,93,169,105,150,141,	0,6196,25948,27492,30274,33596,50093,70653,71265,
chr2	242627166	242633568	h1.naive_gene.v2.1_1787.0_chr2	1	+	242627166	242633568	0,0,0	3	311,777,39,	0,2125,6363,
chr2	242626459	242637953	h1.ips_gene.v2.1_4514.0_chr2	1	+	242626459	242637953	0,0,0	2	470,12,	0,11482,
chr1	238643506	238649369	h1.ips_gene.v2.1_2863.0_chr1	4	-	238643506	238649369	0,0,0	2	1475,285,	0,5578,
chr1	232287793	232330629	h1.naive_gene.v2.1_2035.0_chr1	0	+	232287793	232330629	0,0,0	3	121,140,9785,	0,31890,33051,
chr1	224189383	224198311	h1.naive_gene.v2.1_2386.0_chr1	1	+	224189383	224198311	0,0,0	3	1973,124,1290,	0,5612,7638,
chr2	223183812	223186408	h1.ips_gene.v2.1_2225.0_chr2	1	+	223183812	223186408	0,0,0	2	277,223,	0,2373,
chr1	222763318	222766777	h1.ips_gene.v2.1_8100.0_chr1	1	+	222763318	222766777	0,0,0	2	424,1277,	0,2182,
chr1	213029272	213031560	h1.oct4_gene.v2.1_4853.0_chr1	2	-	213029272	213031560	0,0,0	2	1242,453,	0,1835,
chr1	211556108	211606044	h1.oct4_gene.v2.1_2079.0_chr1	2	+	211556108	211606044	0,0,0	6	159,82,150,65,73,384,	0,8849,9060,14000,43444,49552,
chr1	210404804	210407305	h1.naive_gene.v2.1_4459.0_chr1	3	-	210404804	210407305	0,0,0	2	312,326,	0,2175,
chr2	210184474	210190677	h1.oct4_gene.v2.1_1518.0_chr2	5	+	210184474	210190677	0,0,0	2	2049,2550,	0,3653,
chr2	210166686	210176183	h1.naive_gene.v2.1_3208.0_chr2	0	+	210166686	210176183	0,0,0	2	3297,587,	0,8910,
chr1	205782465	205865229	h1.naive_gene.v2.1_4472.0_chr1	3	+	205782465	205865229	0,0,0	4	248,178,154,1934,	0,44805,77818,80830,
chr1	205425186	205438217	h1.naive_gene.v2.1_3171.0_chr1	0	+	205425186	205438217	0,0,0	3	165,186,2469,	0,833,10562,
chr2	202835713	202847662	h1.oct4_gene.v2.1_3417.0_chr2	2	+	202835713	202847662	0,0,0	2	86,2523,	0,9426,
chr1	200380794	200444982	h1.oct4_gene.v2.1_5945.0_chr1	8	+	200380794	200444982	0,0,0	2	296,1946,	0,62242,
chr3	195669584	195671750	h1.oct4_gene.v2.1_1550.0_chr3	0	-	195669584	195671750	0,0,0	2	622,1403,	0,763,
chr3	195422858	195438472	h1.ips_gene.v2.1_2748.0_chr3	3	+	195422858	195438472	0,0,0	3	5682,704,36,	0,12150,15578,
chr3	195418403	195422783	h1.ips_gene.v2.1_4055.0_chr3	2	+	195418403	195422783	0,0,0	3	3068,445,792,	0,3137,3588,
chr3	195372409	195373766	h1.ips_gene.v2.1_1900.0_chr3	1	+	195372409	195373766	0,0,0	2	769,259,	0,1098,
chr4	190686456	190690468	gene.v2.1_1000.0_chr4_1.171.ADD	7	-	190686456	190690468	0,0,0	2	445,58,	0,3954,
chr3	183165353	183173804	gene.v2.1_1001.0_chr3_3.153.ADD	180	+	183165353	183173804	0,0,0	4	382,435,82,818,	0,4512,6446,7633,
chr4	182896343	183006275	h1.naive_gene.v2.1_1591.0_chr4	2	-	182896343	183006275	0,0,0	5	1346,236,158,71,269,	0,4951,37471,106565,109663,
chr5	180688198	180691573	h1.naive_gene.v2.1_1463.0_chr5	1	+	180688198	180691573	0,0,0	2	187,945,	0,2430,
chr5	180257990	180262724	h1.naive_gene.v2.1_2328.0_chr5	2	+	180257990	180262724	0,0,0	2	951,1413,	0,3321,
chr2	179278671	179292747	gene.v2.1_1007.0_chr2_24.124.ADD	32	+	179278671	179292747	0,0,0	2	169,1655,	0,12421,
chr3	178577199	178578202	h1.oct4_gene.v2.1_1600.0_chr3	2	-	178577199	178578202	0,0,0	2	212,121,	0,882,
chr4	178366165	178598142	h1.naive_gene.v2.1_1219.0_chr4	3	+	178366165	178598142	0,0,0	6	432,116,75,71,144,1152,	0,6463,148460,151449,178647,230825,
chr2	178152132	178257419	h1.naive_gene.v2.1_3345.0_chr2	1	-	178152132	178257419	0,0,0	8	430,72,96,312,110,137,102,119,	0,23559,23828,35680,44737,46988,51193,105168,
chr3	176004919	176045003	h1.naive_gene.v2.1_2779.0_chr3	1	-	176004919	176045003	0,0,0	3	2760,158,8788,	0,13450,31296,
chr4	174086817	174089880	h1.oct4_gene.v2.1_3035.0_chr4	1	-	174086817	174089880	0,0,0	3	633,146,768,	0,978,2295,
chr1	173832785	173837207	h1.oct4_gene.v2.1_2165.0_chr1	100	-	173832785	173837207	0,0,0	12	428,48,23,30,54,77,38,30,40,36,53,110,	0,609,836,1027,1581,1823,2209,2529,2880,3113,3343,4312,
chr5	173138792	173146550	h1.oct4_gene.v2.1_1531.0_chr5	1	-	173138792	173146550	0,0,0	2	159,707,	0,7051,
chr6	168394235	168397782	h1.naive_gene.v2.1_1853.0_chr6	1	-	168394235	168397782	0,0,0	3	598,591,865,	0,1957,2682,
chr6	167641380	167660989	h1.naive_gene.v2.1_1577.0_chr6	1	+	167641380	167660989	0,0,0	2	4067,1713,	0,17896,
chr6	167394124	167403438	h1.oct4_gene.v2.1_2601.0_chr6	2	-	167394124	167403438	0,0,0	2	3204,3915,	0,5399,
chr4	165798122	165818675	h1.ips_gene.v2.1_1505.0_chr4	3	+	165798122	165818675	0,0,0	3	437,90,2108,	0,1949,18445,
chr2	162101250	162105248	h1.ips_gene.v2.1_1650.0_chr2	2	+	162101250	162105248	0,0,0	3	156,1856,1,	0,2135,3997,
chr2	157193182	157198870	h1.ips_gene.v2.1_2842.0_chr2	1	-	157193182	157198870	0,0,0	3	1750,3239,617,	0,1751,5071,
chr2	156861018	157111460	h1.ips_gene.v2.1_4032.0_chr2	2	-	156861018	157111460	0,0,0	4	17393,146,92,171,	0,18165,19978,250271,
chr1	155596522	155618381	h1.naive_gene.v2.1_2061.0_chr1	9	-	155596522	155618381	0,0,0	4	996,77,99,185,	0,8038,10662,21674,
chr7	155434160	155437113	h1.naive_gene.v2.1_2602.0_chr7	0	-	155434160	155437113	0,0,0	3	1504,137,479,	0,2001,2474,
chr3	154917434	154996459	h1.naive_gene.v2.1_2892.0_chr3	1	-	154917434	154996459	0,0,0	5	4141,64,129,250,304,	0,58973,65384,67752,78721,
chr7	154795154	154797404	gene.v2.1_1000.0_chr7_2.205.ADD	165	+	154795154	154797404	0,0,0	2	264,1733,	0,517,
chr5	153820025	153825401	h1.ips_gene.v2.1_1431.0_chr5	1	-	153820025	153825401	0,0,0	2	3015,104,	0,5272,
chrX	153652732	153656832	h1.ips_gene.v2.1_2307.0_chrX	1	-	153652732	153656832	0,0,0	3	236,207,151,	0,3741,3949,
chr2	152643974	152648492	h1.ips_gene.v2.1_5576.0_chr2	1	-	152643974	152648492	0,0,0	3	1787,131,221,	0,2291,4297,
chr1	150581909	150589510	h1.oct4_gene.v2.1_1671.0_chr1	1	-	150581909	150589510	0,0,0	3	2982,4017,108,	0,2983,7493,
chr1	149288483	149291737	h1.naive_gene.v2.1_2136.0_chr1	1	+	149288483	149291737	0,0,0	2	413,534,	0,2720,
chrX	149113340	149131909	h1.ips_gene.v2.1_1308.0_chrX	2	+	149113340	149131909	0,0,0	3	3272,184,1108,	0,15643,17461,
chrX	149106831	149111288	h1.ips_gene.v2.1_2008.0_chrX	0	+	149106831	149111288	0,0,0	4	173,228,183,1281,	0,2045,2443,3176,
chr1	146378262	146390060	h1.oct4_gene.v2.1_5685.0_chr1	1	+	146378262	146390060	0,0,0	4	611,53,99,3523,	0,3482,6251,8275,
chr8	146039674	146052242	h1.ips_gene.v2.1_1552.0_chr8	1	-	146039674	146052242	0,0,0	3	155,149,1545,	0,1670,11023,
chr4	145564069	145567023	h1.ips_gene.v2.1_3228.0_chr4	2	-	145564069	145567023	0,0,0	2	817,165,	0,2789,
chr8	144911730	144914321	h1.ips_gene.v2.1_2784.0_chr8	1	+	144911730	144914321	0,0,0	2	476,1445,	0,1146,
chr1	143401244	143402132	h1.ips_gene.v2.1_7114.0_chr1	1	+	143401244	143402132	0,0,0	2	290,445,	0,443,
chr1	142686479	143183987	h1.ips_gene.v2.1_4594.0_chr1	1	-	142686479	143183987	0,0,0	2	265,773,	0,496735,
chr1	142661337	143159221	h1.ips_gene.v2.1_8002.0_chr1	1	-	142661337	143159221	0,0,0	3	24,26,1386,	0,839,496498,
chr5	142124628	142140559	h1.oct4_gene.v2.1_1972.0_chr5	2	+	142124628	142140559	0,0,0	4	655,97,108,1909,	0,11670,12763,14022,
chr9	139618682	139622637	h1.ips_gene.v2.1_1479.0_chr9	14	-	139618682	139622637	0,0,0	4	880,106,41,305,	0,2080,2815,3650,
chr9	138799775	138807719	gene.v2.1_1013.0_chr9_8.242.ADD	20	+	138799775	138807719	0,0,0	3	570,268,87,	0,722,7857,
chr9	138354567	138367292	h1.ips_gene.v2.1_1369.0_chr9	1	-	138354567	138367292	0,0,0	3	1630,497,7359,	0,1632,5366,
chr9	136890488	136895412	h1.naive_gene.v2.1_1117.0_chr9	5	+	136890488	136895412	0,0,0	3	170,246,4083,	0,478,841,
chr3	136560594	136580920	gene.v2.1_1004.0_chr3_6.151.ADD	30	-	136560594	136580920	0,0,0	3	817,59,332,	0,4775,19994,
chrX	134229021	134232770	gene.v2.1_1000.0_chrX_1.258.ADD	105	-	134229021	134232770	0,0,0	2	2130,708,	0,3041,
chr9	133063974	133067358	h1.oct4_gene.v2.1_2883.0_chr9	0	+	133063974	133067358	0,0,0	2	1915,348,	0,3036,
chr12	132604763	132616204	h1.naive_gene.v2.1_2485.0_chr12	1	+	132604763	132616204	0,0,0	6	383,140,56,203,194,5284,	0,1221,1706,4975,5635,6157,
chr2	132440087	132455903	h1.naive_gene.v2.1_1566.0_chr2	1	+	132440087	132455903	0,0,0	6	43,111,148,112,138,1462,	0,2194,3549,3815,5651,14354,
chr8	132326989	132331140	h1.naive_gene.v2.1_1197.0_chr8	4	+	132326989	132331140	0,0,0	2	1141,1560,	0,2591,
chr9	132251126	132268723	h1.ips_gene.v2.1_1251.0_chr9	3	+	132251126	132268723	0,0,0	3	452,180,3122,	0,4568,14475,
chr5	131696384	131705328	h1.ips_gene.v2.1_3162.0_chr5	2	-	131696384	131705328	0,0,0	2	6089,220,	0,8724,
chr11	131123332	131172606	h1.oct4_gene.v2.1_2361.0_chr11	4	+	131123332	131172606	0,0,0	2	158,2350,	0,46924,
chr2	130887311	130896372	gene.v2.1_1023.0_chr2_gene.v2.1_1028.0_chr2_108.121.ADD	24	+	130887311	130896372	0,0,0	3	60,1680,1162,	0,5406,7899,
chr9	130875634	130882556	h1.naive_gene.v2.1_1514.0_chr9	0	-	130875634	130882556	0,0,0	5	1331,216,126,196,50,	0,1718,4354,4567,6872,
chr2	130783569	130813871	gene.v2.1_1063.0_chr2_gene.v2.1_1015.0_chr2_gene.v2.1_1096.0_chr2_gene.v2.1_1014.0_chr2_72.121.ADD	5208	-	130783569	130813871	0,0,0	11	189,175,68,551,45,171,224,198,194,345,6483,	0,2312,8313,8715,13137,14393,19360,21185,22429,23071,23819,
chr12	130636579	130646795	h1.naive_gene.v2.1_2625.0_chr12	1	-	130636579	130646795	0,0,0	4	1564,216,431,289,	0,2438,3317,9927,
chr7	130630577	130794572	gene.v2.1_1002.0_chr7_gene.v2.1_1000.0_chr7_1.634.ADD	15	-	130630577	130794572	0,0,0	5	17,57,131,1084,77,	0,38234,106606,161901,163918,
chr3	129612716	129626866	h1.naive_gene.v2.1_1583.0_chr3	0	+	129612716	129626866	0,0,0	3	54,154,2397,	0,7833,11753,
chr3	129035267	129042193	h1.ips_gene.v2.1_1559.0_chr3	1	+	129035267	129042193	0,0,0	3	1886,95,1,	0,2118,6925,
chr8	128806783	129113482	h1.naive_gene.v2.1_1877.0_chr8	2	+	128806783	129113482	0,0,0	7	197,410,169,301,130,137,257,	0,96051,144970,189366,194624,301980,306442,
chr5	127301578	127418816	h1.naive_gene.v2.1_2155.0_chr5	1	-	127301578	127418816	0,0,0	3	1042,101,155,	0,95257,117083,
chr7	125563863	125648694	h1.oct4_gene.v2.1_3582.0_chr7	2	+	125563863	125648694	0,0,0	2	582,777,	0,84054,
chr7	124869506	124904428	h1.naive_gene.v2.1_2350.0_chr7	1	-	124869506	124904428	0,0,0	5	1389,187,141,78,332,	0,16891,18848,20527,34590,
chrX	124518708	124524302	h1.naive_gene.v2.1_2134.0_chrX	1	-	124518708	124524302	0,0,0	3	553,102,3615,	0,950,1979,
chr5	123832929	123840753	h1.naive_gene.v2.1_1377.0_chr5	3	+	123832929	123840753	0,0,0	2	355,35,	0,7789,
chr9	123605394	123607271	gene.v2.1_1000.0_chr9_11.240.ADD	29	+	123605394	123607271	0,0,0	2	318,1543,	0,334,
chr12	122502240	122506631	h1.naive_gene.v2.1_1473.0_chr12	1	+	122502240	122506631	0,0,0	3	348,164,437,	0,3693,3954,
chr11	121960940	121971156	h1.naive_gene.v2.1_2153.0_chr11	0	-	121960940	121971156	0,0,0	2	1508,75,	0,10141,
chr7	121944961	121952738	h1.oct4_gene.v2.1_4150.0_chr7	7	+	121944961	121952738	0,0,0	3	2581,71,3101,	0,3579,4676,
chr5	121814281	121814715	h1.naive_gene.v2.1_1493.0_chr5	2	-	121814281	121814715	0,0,0	2	229,6,	0,428,
chr1	121138171	121204293	h1.ips_gene.v2.1_6789.0_chr1	1	+	121138171	121204293	0,0,0	2	993,2421,	0,63701,
chr4	119199863	119201055	h1.ips_gene.v2.1_2037.0_chr4	39	+	119199863	119201055	0,0,0	3	429,43,277,	0,680,915,
chr11	115993385	116316421	h1.naive_gene.v2.1_1323.0_chr11	0	-	115993385	116316421	0,0,0	4	1420,504,223,468,	0,2728,197548,322568,
chrX	115943478	115951847	h1.oct4_gene.v2.1_2202.0_chrX	9	-	115943478	115951847	0,0,0	2	1839,252,	0,8117,
chr8	115295655	115310896	h1.naive_gene.v2.1_1314.0_chr8	2	+	115295655	115310896	0,0,0	2	1107,3202,	0,12039,
chrX	115060477	115085508	h1.ips_gene.v2.1_2297.0_chrX	0	-	115060477	115085508	0,0,0	2	2312,215,	0,24816,
chrX	114957207	115012817	gene.v2.1_1007.0_chrX_3.254.ADD	36	+	114957207	115012817	0,0,0	3	204,88,2385,	0,2215,53225,
chr4	114793902	114798958	h1.ips_gene.v2.1_2148.0_chr4	0	+	114793902	114798958	0,0,0	3	319,111,1248,	0,836,3808,
chr12	114181790	114211496	h1.naive_gene.v2.1_2501.0_chr12	3	-	114181790	114211496	0,0,0	3	2610,134,77,	0,23089,29629,
chr1	113499011	113512308	h1.oct4_gene.v2.1_2544.0_chr1	2	+	113499011	113512308	0,0,0	4	567,99,829,820,	0,4087,11645,12477,
chr1	113362791	113368433	h1.naive_gene.v2.1_2687.0_chr1	9	-	113362791	113368433	0,0,0	3	372,102,299,	0,3483,5343,
chrX	113284383	113299976	h1.naive_gene.v2.1_1994.0_chrX	0	+	113284383	113299976	0,0,0	2	1322,1135,	0,14458,
chrX	112870190	113182592	h1.oct4_gene.v2.1_1656.0_chrX	1	-	112870190	113182592	0,0,0	2	640,1116,	0,311286,
chr12	112277569	112279781	h1.oct4_gene.v2.1_3222.0_chr12	14	-	112277569	112279781	0,0,0	2	238,651,	0,1561,
chr2	111965284	112252697	h1.naive_gene.v2.1_2933.0_chr2	2	-	111965284	112252697	0,0,0	6	954,112,94,177,2015,236,	0,25920,40440,136353,157853,287177,
chr12	111374355	111375373	h1.oct4_gene.v2.1_1363.0_chr12	38	+	111374355	111375373	0,0,0	2	147,385,	0,633,
chr5	111063407	111064235	h1.ips_gene.v2.1_4408.0_chr5	2	-	111063407	111064235	0,0,0	2	356,2,	0,826,
chr2	110969046	110970155	h1.naive_gene.v2.1_2980.0_chr2	13	-	110969046	110970155	0,0,0	2	153,364,	0,745,
chrX	110754933	110765450	h1.naive_gene.v2.1_1995.0_chrX	4	+	110754933	110765450	0,0,0	3	129,97,4148,	0,292,6369,
chr6	109563453	109592495	h1.ips_gene.v2.1_2457.0_chr6	1	+	109563453	109592495	0,0,0	8	56,201,122,229,203,156,94,1254,	0,12197,13120,15295,19638,22550,25557,27788,
chr3	109056525	109098473	gene.v2.1_1005.0_chr3_3.148.ADD	14	+	109056525	109098473	0,0,0	3	302,224,525,	0,15320,41423,
chr3	106959537	106971639	h1.ips_gene.v2.1_1989.0_chr3	5	+	106959537	106971639	0,0,0	2	397,6785,	0,5317,
chr3	106556206	106646936	h1.oct4_gene.v2.1_3758.0_chr3	1	-	106556206	106646936	0,0,0	5	1423,118,95,36,255,	0,2115,83606,84698,90475,
chr8	104494205	104502077	h1.ips_gene.v2.1_2571.0_chr8	1	-	104494205	104502077	0,0,0	2	1534,157,	0,7715,
chr14	104341288	104346392	gene.v2.1_1001.0_chr14_1.73.ADD	7	+	104341288	104346392	0,0,0	3	53,201,652,	0,2443,4452,
chr8	104289641	104293685	h1.ips_gene.v2.1_2969.0_chr8	1	+	104289641	104293685	0,0,0	2	711,202,	0,3842,
chr9	103115353	103156080	h1.naive_gene.v2.1_1379.0_chr9	2	+	103115353	103156080	0,0,0	4	178,95,98,1170,	0,929,37377,39557,
chrX	102997518	103009986	h1.naive_gene.v2.1_1968.0_chrX	1	+	102997518	103009986	0,0,0	3	517,48,809,	0,4284,11659,
chr10	102133338	102148111	h1.oct4_gene.v2.1_1669.0_chr10	4	+	102133338	102148111	0,0,0	3	431,233,318,	0,7634,14455,
chrX	102024087	102140316	h1.ips_gene.v2.1_2154.0_chrX	1	+	102024087	102140316	0,0,0	8	182,69,91,176,63,164,111,1246,	0,1192,47832,57809,70641,76697,95882,114983,
chr5	101942873	101950695	h1.ips_gene.v2.1_3426.0_chr5	3	-	101942873	101950695	0,0,0	3	58,2538,3099,	0,59,4723,
chr2	101887671	101891898	h1.oct4_gene.v2.1_4708.0_chr2	1	-	101887671	101891898	0,0,0	2	535,2310,	0,1917,
chr1	101491392	101552817	h1.naive_gene.v2.1_4026.0_chr1	2	+	101491392	101552817	0,0,0	5	225,322,146,114,410,	0,49558,51526,57624,61015,
chr7	100942868	100946431	h1.oct4_gene.v2.1_2524.0_chr7	2	+	100942868	100946431	0,0,0	3	279,511,356,	0,1181,3207,
chrX	100753814	100788457	h1.oct4_gene.v2.1_1350.0_chrX	0	+	100753814	100788457	0,0,0	7	539,419,69,89,31,369,387,	0,6109,10531,10762,12197,32816,34256,
chr13	100737824	100741225	h1.naive_gene.v2.1_1506.0_chr13	1	-	100737824	100741225	0,0,0	2	1157,339,	0,3062,
chr9	99650480	99656272	h1.ips_gene.v2.1_2171.0_chr9	2	-	99650480	99656272	0,0,0	3	1217,266,83,	0,1218,5709,
chr14	99439130	99439633	h1.ips_gene.v2.1_2348.0_chr14	119	-	99439130	99439633	0,0,0	2	253,154,	0,349,
chr9	98573559	98637876	h1.ips_gene.v2.1_2802.0_chr9	1	-	98573559	98637876	0,0,0	3	2645,66,615,	0,38949,63702,
chr2	98284118	98292490	h1.ips_gene.v2.1_1150.0_chr2	1	+	98284118	98292490	0,0,0	5	2179,169,102,91,183,	0,3675,6800,7975,8189,
chr12	97858870	97958815	h1.oct4_gene.v2.1_2767.0_chr12	6	+	97858870	97958815	0,0,0	10	635,146,109,112,187,205,162,251,179,300,	0,27368,28084,28798,29602,65562,95444,95704,99057,99645,
chrX	97828845	98121154	h1.naive_gene.v2.1_1152.0_chrX	1	+	97828845	98121154	0,0,0	4	85,47,47,1546,	0,70680,157683,290763,
chrX	97763207	97784927	h1.naive_gene.v2.1_1088.0_chrX	2	-	97763207	97784927	0,0,0	5	1967,137,105,96,2477,	0,5962,7351,14157,19243,
chr10	96904159	96990882	gene.v2.1_1001.0_chr10_1.30.ADD	16	-	96904159	96990882	0,0,0	4	16,164,89,460,	0,81145,83935,86263,
chr2	96903139	96908361	h1.oct4_gene.v2.1_1348.0_chr2	0	+	96903139	96908361	0,0,0	3	698,976,747,	0,2311,4475,
chr7	96594619	96608933	h1.ips_gene.v2.1_3259.0_chr7	2	-	96594619	96608933	0,0,0	2	3811,1275,	0,13039,
chr2	96574431	96658032	h1.naive_gene.v2.1_1943.0_chr2	1	-	96574431	96658032	0,0,0	44	14,73,29,73,29,73,29,73,29,73,29,73,29,73,29,73,29,73,29,73,29,73,29,29,40,68,61,67,31,61,67,31,73,29,73,29,73,29,68,138,107,174,115,773,	0,1689,1856,3560,3723,5424,5591,7296,7459,9171,9330,12923,13098,14811,14977,16668,16835,18530,18697,20388,20555,26770,26932,30303,32476,35943,36430,39846,42065,42664,45255,48102,49907,50073,51789,51955,53668,53835,69438,71964,73572,78067,78408,82828,
chr14	96342580	96391977	h1.naive_gene.v2.1_1452.0_chr14	31	+	96342580	96391977	0,0,0	2	934,2860,	0,46537,
chr13	96324864	96329206	h1.ips_gene.v2.1_1164.0_chr13	0	-	96324864	96329206	0,0,0	2	2058,1101,	0,3241,
chr14	95998941	96001206	h1.naive_gene.v2.1_1557.0_chr14	3	-	95998941	96001206	0,0,0	2	457,1177,	0,1088,
chr1	95392816	95428821	h1.naive_gene.v2.1_1453.0_chr1	1	+	95392816	95428821	0,0,0	4	1142,114,117,341,	0,4611,34056,35664,
chr13	95365060	95368470	h1.naive_gene.v2.1_1543.0_chr13	1	+	95365060	95368470	0,0,0	2	587,2579,	0,831,
chr13	95357135	95360814	h1.oct4_gene.v2.1_1968.0_chr13	1	-	95357135	95360814	0,0,0	3	412,663,2424,	0,413,1255,
chr1	95123051	95285831	h1.naive_gene.v2.1_3797.0_chr1	2	-	95123051	95285831	0,0,0	5	560,183,119,180,320,	0,21929,47943,74762,162460,
chr11	94377374	94390813	h1.naive_gene.v2.1_2318.0_chr11	7	+	94377374	94390813	0,0,0	5	3370,92,129,64,6189,	0,3808,4051,6265,7250,
chrX	93951280	93959519	h1.naive_gene.v2.1_1373.0_chrX	1	-	93951280	93959519	0,0,0	3	819,114,2514,	0,1614,5725,
chr12	93936241	93965228	h1.naive_gene.v2.1_1327.0_chr12	2	-	93936241	93965228	0,0,0	5	840,288,227,96,188,	0,2605,24278,24598,28799,
chr1	93830652	93834543	h1.oct4_gene.v2.1_5191.0_chr1	1	+	93830652	93834543	0,0,0	2	2054,1830,	0,2061,
chr1	93775669	93811374	h1.naive_gene.v2.1_2957.0_chr1	2	-	93775669	93811374	0,0,0	9	1496,95,127,61,1898,180,31,53,94,	0,14522,15656,16489,27264,29244,29536,30345,35611,
chr4	93180765	93198571	h1.oct4_gene.v2.1_1672.0_chr4	26	-	93180765	93198571	0,0,0	2	9742,371,	0,17435,
chr5	92746726	92916924	h1.ips_gene.v2.1_1810.0_chr5	1	-	92746726	92916924	0,0,0	6	489,121,103,122,100,77,	0,133774,142740,143853,152343,170121,
chr8	92080140	92082416	h1.oct4_gene.v2.1_2582.0_chr8	9	-	92080140	92082416	0,0,0	2	1910,258,	0,2018,
chr13	92000156	92006815	h1.naive_gene.v2.1_1011.0_chr13	2	+	92000156	92006815	0,0,0	4	57,73,71,629,	0,1795,2253,6030,
chr1	91295825	91317175	h1.naive_gene.v2.1_3382.0_chr1	1	-	91295825	91317175	0,0,0	2	1928,136,	0,21214,
chr8	90729854	90730420	gene.v2.1_1005.0_chr8_92.220.ADD	8	-	90729854	90730420	0,0,0	2	486,79,	0,487,
chr16	89980923	89983378	h1.ips_gene.v2.1_4381.0_chr16	1	+	89980923	89983378	0,0,0	2	64,2385,	0,70,
chr9	89623374	89657183	h1.ips_gene.v2.1_2701.0_chr9	5	-	89623374	89657183	0,0,0	2	1751,398,	0,33411,
chr15	89558067	89562324	h1.oct4_gene.v2.1_2469.0_chr15	1	+	89558067	89562324	0,0,0	2	1953,1704,	0,2553,
chr10	89102636	89115894	h1.oct4_gene.v2.1_1425.0_chr10	2	+	89102636	89115894	0,0,0	5	258,59,278,335,200,	0,1557,11740,12211,13058,
chr10	88997508	89102384	h1.ips_gene.v2.1_1622.0_chr10	3	-	88997508	89102384	0,0,0	6	8104,98,54,43,104,386,	0,8363,50690,88878,99034,104490,
chr16	88729771	88739161	h1.ips_gene.v2.1_2660.0_chr16	1	+	88729771	88739161	0,0,0	3	37,189,941,	0,7913,8449,
chr6	88105441	88109788	h1.ips_gene.v2.1_1801.0_chr6	1	+	88105441	88109788	0,0,0	3	2607,44,637,	0,2610,3710,
chr4	87845122	87855889	h1.oct4_gene.v2.1_1194.0_chr4	0	-	87845122	87855889	0,0,0	4	2356,98,148,251,	0,8251,9424,10516,
chr5	87564707	87732433	h1.naive_gene.v2.1_1043.0_chr5	1	+	87564707	87732433	0,0,0	3	137,60,344,	0,1635,167382,
chr7	86954635	86974903	h1.ips_gene.v2.1_2073.0_chr7	3	-	86954635	86974903	0,0,0	4	125,162,191,283,	0,16203,19723,19985,
chr7	86780740	86781606	h1.naive_gene.v2.1_2758.0_chr7	1	-	86780740	86781606	0,0,0	2	234,541,	0,325,
chr6	86386605	86388501	h1.oct4_gene.v2.1_2765.0_chr6	219	-	86386605	86388501	0,0,0	6	304,69,81,79,53,90,	0,536,907,1066,1248,1806,
chr8	86132750	86142449	h1.ips_gene.v2.1_2030.0_chr8	1	+	86132750	86142449	0,0,0	2	604,136,	0,9563,
chr4	85887963	85928206	h1.naive_gene.v2.1_1962.0_chr4	0	+	85887963	85928206	0,0,0	4	317,152,98,1047,	0,2914,37419,39196,
chr8	84879451	84892473	h1.ips_gene.v2.1_2869.0_chr8	3	+	84879451	84892473	0,0,0	2	9705,1672,	0,11350,
chr15	83419324	83425936	h1.oct4_gene.v2.1_2447.0_chr15	2	+	83419324	83425936	0,0,0	3	280,931,1620,	0,4060,4992,
chr11	82898198	82904705	h1.oct4_gene.v2.1_3013.0_chr11	0	-	82898198	82904705	0,0,0	2	5660,197,	0,6310,
chr11	82783121	82787455	h1.oct4_gene.v2.1_1498.0_chr11	2	+	82783121	82787455	0,0,0	3	67,182,3111,	0,543,1223,
chr10	81807508	81816379	h1.ips_gene.v2.1_1901.0_chr10	1	-	81807508	81816379	0,0,0	3	1426,191,305,	0,5643,8566,
chr17	81189577	81190863	h1.ips_gene.v2.1_1365.0_chr17	1	+	81189577	81190863	0,0,0	3	178,221,518,	0,454,768,
chr12	79933922	79945580	h1.naive_gene.v2.1_1230.0_chr12	3	+	79933922	79945580	0,0,0	3	2249,64,1689,	0,5923,9969,
chr17	79885712	79888565	h1.naive_gene.v2.1_1989.0_chr17	1	+	79885712	79888565	0,0,0	3	609,384,712,	0,1639,2141,
chr7	79083299	79100520	h1.naive_gene.v2.1_1488.0_chr7	2	+	79083299	79100520	0,0,0	4	261,122,153,422,	0,902,4863,16799,
chr10	77163618	77168054	h1.ips_gene.v2.1_1674.0_chr10	4	+	77163618	77168054	0,0,0	2	86,1042,	0,3394,
chr18	76736811	76739497	h1.naive_gene.v2.1_1461.0_chr18	0	-	76736811	76739497	0,0,0	3	618,1184,78,	0,743,2608,
chr4	76649136	76649818	h1.ips_gene.v2.1_2705.0_chr4	1	-	76649136	76649818	0,0,0	2	224,359,	0,323,
chr5	76382551	76444628	h1.ips_gene.v2.1_2074.0_chr5	0	+	76382551	76444628	0,0,0	6	178,133,93,156,202,1152,	0,760,11928,13509,31593,60925,
chr8	76135364	76189224	h1.naive_gene.v2.1_1585.0_chr8	3	-	76135364	76189224	0,0,0	2	1229,3,	0,53857,
chr3	75721380	75729532	h1.oct4_gene.v2.1_2672.0_chr3	2	+	75721380	75729532	0,0,0	5	540,45,160,117,1549,	0,964,1617,3534,6603,
chr15	74753629	74774165	h1.ips_gene.v2.1_2750.0_chr15	2	+	74753629	74774165	0,0,0	4	810,95,219,774,	0,4747,17771,19762,
chr17	74553850	74561382	h1.ips_gene.v2.1_1107.0_chr17	33	+	74553850	74561382	0,0,0	4	89,111,1337,844,	0,3519,5350,6688,
chr2	74375192	74378074	h1.naive_gene.v2.1_3043.0_chr2	1	+	74375192	74378074	0,0,0	3	158,129,2250,	0,284,632,
chrX	73416184	73512428	h1.naive_gene.v2.1_1463.0_chrX	3	-	73416184	73512428	0,0,0	6	7560,69,101,155,147,167,	0,77992,84044,84581,85352,96077,
chrX	73164096	73225197	h1.ips_gene.v2.1_1858.0_chrX	4	+	73164096	73225197	0,0,0	5	204,79,376,77,6409,	0,322,2737,54506,54692,
chrX	73029010	73041154	gene.v2.1_1000.0_chrX_gene.v2.1_1011.0_chrX_7.695.ADD	33	+	73029010	73041154	0,0,0	1	12144,	0,
chr8	72587370	72617616	h1.naive_gene.v2.1_1365.0_chr8	4	+	72587370	72617616	0,0,0	2	400,3167,	0,27079,
chr18	72260073	72265112	h1.ips_gene.v2.1_1017.0_chr18	5	-	72260073	72265112	0,0,0	2	1002,1449,	0,3590,
chr6	72116618	72128393	h1.ips_gene.v2.1_1305.0_chr6	3	-	72116618	72128393	0,0,0	3	9644,73,2,	0,10404,11773,
chr14	71276516	71282650	gene.v2.1_1005.0_chr14_5.70.ADD	29	+	71276516	71282650	0,0,0	2	492,823,	0,5311,
chr11	71159622	71163413	gene.v2.1_1002.0_chr11_1.41.ADD	37	+	71159622	71163413	0,0,0	2	309,678,	0,3113,
chr18	70992135	71018497	h1.oct4_gene.v2.1_1667.0_chr18	1	+	70992135	71018497	0,0,0	3	293,117,2179,	0,7564,24183,
chr17	70399464	70588942	h1.naive_gene.v2.1_1497.0_chr17	1	-	70399464	70588942	0,0,0	4	1493,63,97,601,	0,24912,27804,188877,
chr2	70351174	70352458	h1.naive_gene.v2.1_2714.0_chr2	1	-	70351174	70352458	0,0,0	2	383,281,	0,1003,
chr1	69346994	69409253	h1.ips_gene.v2.1_4980.0_chr1	2	+	69346994	69409253	0,0,0	2	692,990,	0,61269,
chr12	69068293	69080634	gene.v2.1_1000.0_chr12_1.52.ADD	32	-	69068293	69080634	0,0,0	3	1308,155,118,	0,11349,12223,
chr7	66767618	66786564	gene.v2.1_1000.0_chr7_1.193.ADD	220	+	66767618	66786564	0,0,0	5	254,97,205,152,1475,	0,3355,6303,6932,17471,
chr11	66177885	66184680	gene.v2.1_1000.0_chr11_2.39.ADD	15	+	66177885	66184680	0,0,0	2	559,417,	0,6378,
chr17	66097688	66127444	gene.v2.1_1005.0_chr17_3.102.ADD	391	+	66097688	66127444	0,0,0	6	412,116,132,104,91,5719,	0,1395,4874,12874,23842,24037,
chr7	65841041	65847415	h1.naive_gene.v2.1_1165.0_chr7	1	-	65841041	65847415	0,0,0	2	3949,192,	0,6182,
chr11	65266517	65273528	h1.naive_gene.v2.1_2567.0_chr11	41	+	65266517	65273528	0,0,0	2	3347,3421,	0,3590,
chr16	65261704	65267666	h1.naive_gene.v2.1_1364.0_chr16	1	-	65261704	65267666	0,0,0	2	220,749,	0,5213,
chr1	63786556	63787563	gene.v2.1_1002.0_chr1_3.18.ADD	51	-	63786556	63787563	0,0,0	3	305,97,42,	0,481,965,
chr17	63096920	63107766	h1.naive_gene.v2.1_2137.0_chr17	1	+	63096920	63107766	0,0,0	3	240,90,933,	0,404,9913,
chr3	62936053	63111065	h1.oct4_gene.v2.1_1090.0_chr3	14	+	62936053	63111065	0,0,0	6	140,77,120,64,126,1307,	0,1628,155925,171878,172945,173705,
chr1	62694760	62695836	gene.v2.1_1002.0_chr1_1.7.ADD	15	+	62694760	62695836	0,0,0	2	54,407,	0,669,
chrX	62646404	62780974	h1.ips_gene.v2.1_1555.0_chrX	11	-	62646404	62780974	0,0,0	4	2457,128,173,263,	0,5839,90385,134307,
chr11	62618411	62623358	h1.oct4_gene.v2.1_1371.0_chr11	49	-	62618411	62623358	0,0,0	10	1742,29,41,39,33,47,33,51,84,463,	0,1871,2135,2612,2861,3078,3579,3948,4193,4484,
chr2	61367962	61372118	h1.ips_gene.v2.1_5044.0_chr2	3	-	61367962	61372118	0,0,0	2	3118,211,	0,3945,
chr11	61236091	61241069	h1.naive_gene.v2.1_2234.0_chr11	0	+	61236091	61241069	0,0,0	2	95,853,	0,4125,
chr2	60647018	60652797	h1.naive_gene.v2.1_3222.0_chr2	0	+	60647018	60652797	0,0,0	2	269,1371,	0,4408,
chr11	58901377	58903642	h1.oct4_gene.v2.1_2802.0_chr11	0	-	58901377	58903642	0,0,0	2	1684,113,	0,2152,
chr19	58826141	58838311	h1.naive_gene.v2.1_3019.0_chr19	2	-	58826141	58838311	0,0,0	3	261,87,123,	0,10499,12047,
chr19	58768646	58790172	h1.naive_gene.v2.1_2673.0_chr19	1	-	58768646	58790172	0,0,0	4	1128,90,1058,284,	0,1188,1353,21242,
chr12	58325246	58329964	h1.naive_gene.v2.1_1362.0_chr12	7	-	58325246	58329964	0,0,0	3	274,84,343,	0,4006,4375,
chr11	57405734	57420811	h1.ips_gene.v2.1_2569.0_chr11	2	+	57405734	57420811	0,0,0	2	411,3041,	0,12036,
chr20	56804027	56884506	h1.oct4_gene.v2.1_1819.0_chr20	2	-	56804027	56884506	0,0,0	19	2956,235,135,121,101,162,186,96,194,470,185,159,66,108,143,107,133,45,32,	0,3716,6268,7182,9239,10269,10688,11543,14540,16811,18350,19143,21915,22785,42391,43797,57342,80254,80447,
chrX	56755653	56845399	h1.ips_gene.v2.1_1007.0_chrX	18	+	56755653	56845399	0,0,0	3	369,137,1647,	0,2842,88099,
chr13	56107086	56129744	gene.v2.1_1009.0_chr13_gene.v2.1_1026.0_chr13_1.64.ADD	28	-	56107086	56129744	0,0,0	2	3395,749,	0,21909,
chr17	56066398	56073856	h1.oct4_gene.v2.1_3819.0_chr17	3	-	56066398	56073856	0,0,0	3	759,59,2950,	0,1844,4508,
chr14	56024067	56046836	h1.oct4_gene.v2.1_1725.0_chr14	1	-	56024067	56046836	0,0,0	4	2425,75,132,183,	0,3739,21256,22586,
chr19	55550471	55554870	h1.ips_gene.v2.1_3065.0_chr19	0	-	55550471	55554870	0,0,0	4	623,1219,596,1361,	0,1219,2441,3038,
chr16	54951923	54962744	h1.ips_gene.v2.1_3613.0_chr16	3	-	54951923	54962744	0,0,0	5	1198,113,66,113,63,	0,2286,5573,7089,10758,
chr13	54909007	54928117	h1.naive_gene.v2.1_1518.0_chr13	2	+	54909007	54928117	0,0,0	3	271,197,878,	0,7093,18232,
chr18	54721716	54739439	h1.oct4_gene.v2.1_1651.0_chr18	2	-	54721716	54739439	0,0,0	4	1765,501,194,305,	0,3014,15324,17418,
chr13	54686621	54707126	h1.naive_gene.v2.1_1453.0_chr13	11	-	54686621	54707126	0,0,0	4	3723,150,198,379,	0,14793,18387,20126,
chr1	53793872	53804580	h1.oct4_gene.v2.1_5721.0_chr1	1	+	53793872	53804580	0,0,0	4	175,84,1048,5,	0,2967,7969,10703,
chr6	52529199	52533954	h1.ips_gene.v2.1_3936.0_chr6	6	+	52529199	52533954	0,0,0	4	1018,130,1655,752,	0,1987,2347,4003,
chr6	52441926	52448783	h1.naive_gene.v2.1_1578.0_chr6	1	+	52441926	52448783	0,0,0	3	1265,235,1123,	0,2246,5734,
chr5	52405700	52410922	h1.naive_gene.v2.1_2160.0_chr5	1	+	52405700	52410922	0,0,0	3	278,795,1234,	0,2369,3988,
chr19	52196530	52205548	h1.oct4_gene.v2.1_1699.0_chr19	1	+	52196530	52205548	0,0,0	2	1278,638,	0,8380,
chr13	52027495	52028819	h1.naive_gene.v2.1_1444.0_chr13	1	+	52027495	52028819	0,0,0	2	59,681,	0,643,
chr13	51747230	51749007	h1.oct4_gene.v2.1_1304.0_chr13	5	+	51747230	51749007	0,0,0	2	862,896,	0,881,
chr13	51656520	51687364	gene.v2.1_1000.0_chr13_gene.v2.1_1004.0_chr13_4.63.ADD	20	-	51656520	51687364	0,0,0	4	1941,241,148,125,	0,2934,5543,30719,
chr22	51021552	51022786	h1.ips_gene.v2.1_2798.0_chr22	1	+	51021552	51022786	0,0,0	2	200,760,	0,474,
chr13	50656315	50680193	h1.oct4_gene.v2.1_1488.0_chr13	6	+	50656315	50680193	0,0,0	2	378,1354,	0,22524,
chr13	50614366	50656192	h1.ips_gene.v2.1_1805.0_chr13	2	-	50614366	50656192	0,0,0	4	4538,79,67,234,	0,9353,27866,41592,
chr20	48914885	48931521	h1.naive_gene.v2.1_1925.0_chr20	1	+	48914885	48931521	0,0,0	4	65,210,79,1685,	0,13456,14003,14951,
chr14	48702553	48705036	h1.naive_gene.v2.1_2011.0_chr14	1	-	48702553	48705036	0,0,0	2	876,403,	0,2080,
chr14	48233613	48264216	h1.ips_gene.v2.1_2440.0_chr14	3	-	48233613	48264216	0,0,0	3	3347,38,42,	0,25495,30561,
chr17	46800509	46802122	h1.naive_gene.v2.1_2667.0_chr17	2	+	46800509	46802122	0,0,0	2	166,433,	0,1180,
chr2	46754896	46769648	h1.oct4_gene.v2.1_1271.0_chr2	1	-	46754896	46769648	0,0,0	4	290,115,93,1120,	0,8055,8853,13632,
chr21	46707992	46717270	h1.naive_gene.v2.1_1073.0_chr21	5	+	46707992	46717270	0,0,0	3	167,88,6885,	0,1273,2393,
chrX	46404946	46407998	h1.oct4_gene.v2.1_2958.0_chrX	2	+	46404946	46407998	0,0,0	3	116,1011,1086,	0,954,1966,
chr13	45918412	45967214	h1.ips_gene.v2.1_1854.0_chr13	3	+	45918412	45967214	0,0,0	8	169,155,142,807,145,86,189,2048,	0,32783,34252,34917,38813,45457,46436,46754,
chr21	45905393	45911016	h1.oct4_gene.v2.1_1000.0_chr21	2	+	45905393	45911016	0,0,0	2	720,740,	0,4883,
chr22	45529586	45559654	h1.naive_gene.v2.1_1102.0_chr22	0	-	45529586	45559654	0,0,0	3	1092,93,197,	0,5118,29871,
chr7	45022622	45026295	h1.oct4_gene.v2.1_1886.0_chr7	7	-	45022622	45026295	0,0,0	5	299,225,70,77,172,	0,798,1333,2997,3501,
chr15	44826573	44829134	h1.oct4_gene.v2.1_2896.0_chr15	2	-	44826573	44829134	0,0,0	3	712,386,894,	0,713,1667,
chr20	44388133	44396300	h1.naive_gene.v2.1_1830.0_chr20	1	+	44388133	44396300	0,0,0	2	6059,510,	0,7657,
chr21	44368500	44375793	h1.oct4_gene.v2.1_1693.0_chr21_gene.v2.1_1706.0_chr21	1	-	44368500	44375793	0,0,0	2	6549,357,	0,6936,
chr7	43649057	43675929	h1.naive_gene.v2.1_2477.0_chr7	1	-	43649057	43675929	0,0,0	3	183,771,4106,	0,21553,22766,
chr1	43585818	43612508	h1.ips_gene.v2.1_3736.0_chr1	1	+	43585818	43612508	0,0,0	2	125,1711,	0,24979,
chr22	42760358	42765269	h1.oct4_gene.v2.1_2089.0_chr22	3	-	42760358	42765269	0,0,0	2	792,549,	0,4362,
chr17	42300184	42301070	h1.ips_gene.v2.1_3045.0_chr17	1	+	42300184	42301070	0,0,0	3	2,442,431,	0,8,455,
chr17	42259090	42264092	h1.oct4_gene.v2.1_3158.0_chr17	1	-	42259090	42264092	0,0,0	2	1371,160,	0,4842,
chr9	41948498	41955137	h1.ips_gene.v2.1_3347.0_chr9	1	-	41948498	41955137	0,0,0	3	379,130,389,	0,6005,6250,
chr15	41576203	41598703	h1.naive_gene.v2.1_1259.0_chr15	26	+	41576203	41598703	0,0,0	4	105,139,90,8465,	0,1219,2005,14035,
chr14	41423640	41618514	h1.naive_gene.v2.1_1903.0_chr14	2	+	41423640	41618514	0,0,0	4	517,53,51,237,	0,8354,19904,194637,
chr15	40983747	40987311	h1.oct4_gene.v2.1_1761.0_chr15	2	-	40983747	40987311	0,0,0	2	3246,102,	0,3462,
chr6	40846466	40870435	h1.ips_gene.v2.1_2845.0_chr6	0	-	40846466	40870435	0,0,0	5	1725,82,165,196,96,	0,4294,8496,10492,23873,
chr6	40346539	40347633	h1.naive_gene.v2.1_1047.0_chr6	1	+	40346539	40347633	0,0,0	2	97,613,	0,481,
chr15	40331520	40359593	h1.naive_gene.v2.1_1978.0_chr15	0	+	40331520	40359593	0,0,0	4	129,109,141,2172,	0,6641,25141,25901,
chr2	39664561	39827666	h1.naive_gene.v2.1_2704.0_chr2	0	+	39664561	39827666	0,0,0	6	115,93,69,128,128,1161,	0,16418,16876,78993,81162,161944,
chr4	39529342	39536899	h1.ips_gene.v2.1_1374.0_chr4	2	+	39529342	39536899	0,0,0	2	616,3311,	0,4246,
chr18	39056153	39101822	h1.ips_gene.v2.1_2029.0_chr18	2	-	39056153	39101822	0,0,0	6	5078,76,133,157,136,1475,	0,5692,6255,24930,40230,44194,
chr14	38660020	38675012	gene.v2.1_1006.0_chr14_gene.v2.1_1005.0_chr14_gene.v2.1_1012.0_chr14_gene.v2.1_1004.0_chr14_7.68.ADD	21065	+	38660020	38675012	0,0,0	3	6175,466,3026,	0,8230,11966,
chr13	38509020	38626038	h1.oct4_gene.v2.1_1311.0_chr13	6	+	38509020	38626038	0,0,0	7	154,126,98,43,3622,377,3948,	0,62928,78520,94765,109067,112691,113070,
chr5	37869131	37876007	h1.ips_gene.v2.1_2763.0_chr5	1	+	37869131	37876007	0,0,0	3	3436,160,1205,	0,5077,5671,
chr22	37587531	37594480	h1.naive_gene.v2.1_1828.0_chr22	0	-	37587531	37594480	0,0,0	2	246,3060,	0,3889,
chr21	37476942	37482827	h1.ips_gene.v2.1_1057.0_chr21	1	+	37476942	37482827	0,0,0	2	479,2932,	0,2953,
chr19	37264037	37267380	h1.ips_gene.v2.1_2699.0_chr19	1	+	37264037	37267380	0,0,0	2	174,1093,	0,2250,
chr15	37157648	37177047	h1.ips_gene.v2.1_3070.0_chr15	0	-	37157648	37177047	0,0,0	5	1199,96,3504,172,2517,	0,3296,10912,16049,16882,
chr20	37048127	37064022	gene.v2.1_1003.0_chr20_gene.v2.1_1020.0_chr20_86.447.ADD	53	-	37048127	37064022	0,0,0	7	1420,93,155,85,72,123,183,	0,1525,2606,6934,11556,15019,15712,
chr2	36581892	36582704	h1.naive_gene.v2.1_3077.0_chr2	1	-	36581892	36582704	0,0,0	2	232,474,	0,338,
chr6	35530788	35534772	h1.naive_gene.v2.1_2255.0_chr6	3	-	35530788	35534772	0,0,0	2	503,382,	0,3602,
chr21	35303842	35344521	h1.ips_gene.v2.1_1185.0_chr21	1	+	35303842	35344521	0,0,0	3	204,86,2984,	0,14271,37695,
chr19	35302390	35321346	h1.ips_gene.v2.1_2983.0_chr19	0	-	35302390	35321346	0,0,0	4	6004,180,90,37,	0,7100,17677,18919,
chr15	34845181	34880653	h1.oct4_gene.v2.1_1740.0_chr15	8	-	34845181	34880653	0,0,0	3	111,212,62,	0,764,35410,
chr11	34730815	34737317	h1.ips_gene.v2.1_3639.0_chr11	3	+	34730815	34737317	0,0,0	3	815,72,1073,	0,1518,5429,
chr17	33895126	33901299	h1.naive_gene.v2.1_1045.0_chr17	1	+	33895126	33901299	0,0,0	2	394,404,	0,5769,
chr3	33488100	33496722	h1.naive_gene.v2.1_2604.0_chr3	2	+	33488100	33496722	0,0,0	2	529,2195,	0,6427,
chr6	32861815	32871776	h1.ips_gene.v2.1_1293.0_chr6	3	+	32861815	32871776	0,0,0	2	988,3080,	0,6881,
chr8	32785495	32907529	h1.naive_gene.v2.1_1325.0_chr8	1	+	32785495	32907529	0,0,0	4	116,116,109,5645,	0,68223,113657,116389,
chr12	31516320	31522149	h1.oct4_gene.v2.1_2698.0_chr12	1	-	31516320	31522149	0,0,0	2	409,467,	0,5362,
chr13	31437473	31458081	h1.naive_gene.v2.1_1200.0_chr13	1	+	31437473	31458081	0,0,0	4	242,100,242,7,	0,19223,19757,20601,
chr6	31430958	31433495	h1.oct4_gene.v2.1_1644.0_chr6	1	+	31430958	31433495	0,0,0	2	98,2348,	0,189,
chr22	31365199	31375379	h1.naive_gene.v2.1_1788.0_chr22	44	+	31365199	31375379	0,0,0	3	2566,733,4224,	0,3641,5956,
chr7	31064450	31071483	h1.oct4_gene.v2.1_3767.0_chr7	1	+	31064450	31071483	0,0,0	2	6130,574,	0,6459,
chr16	31053204	31054530	h1.ips_gene.v2.1_1222.0_chr16	1	+	31053204	31054530	0,0,0	2	144,1068,	0,258,
chr7	31023390	31037346	h1.oct4_gene.v2.1_1522.0_chr7	1	+	31023390	31037346	0,0,0	2	578,4565,	0,9391,
chr12	30948807	30956091	h1.oct4_gene.v2.1_2590.0_chr12	1	+	30948807	30956091	0,0,0	5	343,171,109,68,1457,	0,2271,4039,4660,5827,
chr6	30805235	30816113	gene.v2.1_1002.0_chr6_gene.v2.1_1005.0_chr6_gene.v2.1_1003.0_chr6_gene.v2.1_1000.0_chr6_gene.v2.1_1004.0_chr6_5.185.ADD	96211	-	30805235	30816113	0,0,0	2	2568,4014,	0,6864,
chr7	30616180	30624607	h1.ips_gene.v2.1_2276.0_chr7	2	-	30616180	30624607	0,0,0	4	146,443,84,281,	0,1084,2666,8146,
chr7	30599610	30604760	h1.ips_gene.v2.1_1334.0_chr7	1	-	30599610	30604760	0,0,0	3	1812,303,1414,	0,1831,3736,
chr17	30410081	30424194	h1.naive_gene.v2.1_1018.0_chr17	1	+	30410081	30424194	0,0,0	3	260,140,333,	0,11999,13780,
chr6	30251963	30294731	h1.oct4_gene.v2.1_1647.0_chr6	3	-	30251963	30294731	0,0,0	5	8413,494,106,214,601,	0,10284,11945,30082,42167,
chr16	30107754	30115624	h1.oct4_gene.v2.1_2876.0_chr16	1	+	30107754	30115624	0,0,0	2	986,847,	0,7023,
chr7	29685537	29725374	h1.naive_gene.v2.1_2405.0_chr7	1	-	29685537	29725374	0,0,0	2	5418,986,	0,38851,
chr7	29675781	29684824	h1.ips_gene.v2.1_3053.0_chr7	3	-	29675781	29684824	0,0,0	2	719,7616,	0,1427,
chr1	28905048	28908386	h1.oct4_gene.v2.1_4555.0_chr1	5	-	28905048	28908386	0,0,0	6	144,55,70,87,136,285,	0,996,1375,2023,2557,3053,
chr22	28315419	28320995	h1.ips_gene.v2.1_2411.0_chr22	2	+	28315419	28320995	0,0,0	3	114,161,661,	0,2586,4915,
chr16	28296226	28303381	h1.naive_gene.v2.1_1751.0_chr16	0	-	28296226	28303381	0,0,0	2	2162,294,	0,6861,
chr19	28129390	28137384	h1.naive_gene.v2.1_2941.0_chr19	9	-	28129390	28137384	0,0,0	2	196,131,	0,7863,
chr6	28089789	28104990	h1.naive_gene.v2.1_2262.0_chr6	2	-	28089789	28104990	0,0,0	2	1200,468,	0,14733,
chr22	28068144	28075003	h1.oct4_gene.v2.1_2723.0_chr22	5	-	28068144	28075003	0,0,0	2	4746,1667,	0,5192,
chr14	27787789	28142493	h1.ips_gene.v2.1_1854.0_chr14	2	-	27787789	28142493	0,0,0	3	3558,165,259,	0,337754,354445,
chr11	27635643	27656219	h1.oct4_gene.v2.1_2279.0_chr11	50	-	27635643	27656219	0,0,0	3	4080,198,342,	0,9851,20234,
chr5	27494215	27496492	h1.naive_gene.v2.1_1219.0_chr5	1	+	27494215	27496492	0,0,0	2	227,437,	0,1840,
chr5	27472391	27493316	h1.ips_gene.v2.1_3799.0_chr5	14	+	27472391	27493316	0,0,0	4	235,161,163,8284,	0,3250,5354,12641,
chr11	27351752	27359789	h1.oct4_gene.v2.1_3037.0_chr11	1	-	27351752	27359789	0,0,0	2	650,145,	0,7892,
chr7	27135747	27139881	h1.naive_gene.v2.1_2767.0_chr7	13	+	27135747	27139881	0,0,0	2	260,484,	0,3650,
chr22	27053593	27072321	h1.ips_gene.v2.1_3084.0_chr22	34	+	27053593	27072321	0,0,0	5	25,83,1406,126,8201,	0,5686,7901,9554,10527,
chr22	26908522	26910528	gene.v2.1_1001.0_chr22_2.138.ADD	27	+	26908522	26910528	0,0,0	2	478,1151,	0,855,
chr12	26097766	26111299	h1.ips_gene.v2.1_1196.0_chr12	1	-	26097766	26111299	0,0,0	8	95,1206,104,1050,1430,121,123,348,	0,96,2685,7924,8978,11393,11805,13185,
chr10	26005757	26022225	h1.oct4_gene.v2.1_1048.0_chr10	20	+	26005757	26022225	0,0,0	3	153,1170,505,	0,14792,15963,
chr13	25608217	25618801	h1.ips_gene.v2.1_1913.0_chr13	7	-	25608217	25618801	0,0,0	2	3580,4457,	0,6127,
chr15	25289818	25367522	h1.oct4_gene.v2.1_1219.0_chr15	52	+	25289818	25367522	0,0,0	38	6565,140,140,140,262,108,139,141,140,139,160,132,134,134,134,117,132,133,133,99,130,141,202,119,112,134,112,131,117,129,106,206,161,130,358,106,115,3311,	0,9156,11811,14483,14785,16634,17278,20043,25448,28053,29220,31063,32185,34190,36419,37917,38724,40518,42795,45240,46918,49162,50955,52649,54045,54473,59187,61492,62800,63238,64326,64526,64883,67093,70627,72738,73596,74393,
chr15	25243903	25289787	h1.oct4_gene.v2.1_1468.0_chr15	27	+	25243903	25289787	0,0,0	7	322,130,356,164,122,42,24051,	0,1488,2601,3968,20270,21071,21833,
chr14	24912181	24971652	h1.naive_gene.v2.1_1543.0_chr14	1	+	24912181	24971652	0,0,0	3	166,1289,887,	0,1308,58584,
chr21	24733430	24757263	h1.oct4_gene.v2.1_1708.0_chr21	3	-	24733430	24757263	0,0,0	5	1131,156,122,137,255,	0,2929,11218,11839,23578,
chr22	24272246	24311358	h1.ips_gene.v2.1_3035.0_chr22	0	-	24272246	24311358	0,0,0	2	1896,61,	0,39051,
chr22	23879068	23889954	h1.naive_gene.v2.1_1559.0_chr22	5	+	23879068	23889954	0,0,0	4	255,78,79,1282,	0,1879,7346,9604,
chr13	23458007	23483852	h1.naive_gene.v2.1_1352.0_chr13	0	+	23458007	23483852	0,0,0	3	427,153,859,	0,19541,24986,
chr7	23142483	23145313	h1.naive_gene.v2.1_1088.0_chr7	0	-	23142483	23145313	0,0,0	3	714,68,136,	0,1385,2694,
chr8	23083061	23088396	h1.oct4_gene.v2.1_1802.0_chr8	0	+	23083061	23088396	0,0,0	3	575,88,936,	0,2517,4399,
chr7	22893874	22899171	gene.v2.1_1004.0_chr7_2.615.ADD	11	+	22893874	22899171	0,0,0	4	25,35,44,982,	0,2266,2717,4315,
chr6	21666623	22197694	h1.oct4_gene.v2.1_2315.0_chr6	2	+	21666623	22197694	0,0,0	13	253,253,77,134,118,204,145,174,65,90,341,546,2529,	0,2254,117239,243077,312550,353944,390151,444352,507603,525172,527650,527993,528542,
chr17	20852400	20886754	h1.ips_gene.v2.1_2815.0_chr17	0	+	20852400	20886754	0,0,0	5	354,160,76,101,1955,	0,7106,7546,9214,32399,
chr17	20771749	20828151	h1.naive_gene.v2.1_2363.0_chr17	6	+	20771749	20828151	0,0,0	4	249,258,203,480,	0,19155,23793,55922,
chr7	19999029	20008020	h1.oct4_gene.v2.1_2757.0_chr7	2	-	19999029	20008020	0,0,0	2	1586,246,	0,8745,
chr22	18958081	18982192	gene.v2.1_1001.0_chr22_1.135.ADD	95	+	18958081	18982192	0,0,0	3	90,205,2863,	0,20151,21248,
chr5	18655970	18664752	h1.naive_gene.v2.1_1320.0_chr5	1	-	18655970	18664752	0,0,0	2	2678,320,	0,8462,
chr17	18314188	18317698	h1.naive_gene.v2.1_2067.0_chr17	1	+	18314188	18317698	0,0,0	2	1924,235,	0,3275,
chr21	17566514	17981983	h1.ips_gene.v2.1_1241.0_chr21	0	+	17566514	17981983	0,0,0	5	439,60,49,61,2670,	0,36861,293295,343184,412799,
chr19	17516577	17526432	h1.naive_gene.v2.1_2080.0_chr19	1	+	17516577	17526432	0,0,0	4	3,220,209,1233,	0,308,7328,8622,
chr3	16664048	16739456	h1.naive_gene.v2.1_2344.0_chr3	1	-	16664048	16739456	0,0,0	3	18,201,571,	0,15343,74837,
chrX	16176115	16190392	h1.naive_gene.v2.1_2084.0_chrX	6	-	16176115	16190392	0,0,0	4	1703,61,213,2651,	0,9214,10688,11626,
chr2	16079843	16081523	h1.oct4_gene.v2.1_4447.0_chr2	1	-	16079843	16081523	0,0,0	2	630,428,	0,1252,
chr4	15669501	15683293	gene.v2.1_1011.0_chr4_1.158.ADD	164	-	15669501	15683293	0,0,0	2	162,391,	0,13401,
chr3	14983996	14989955	h1.oct4_gene.v2.1_1157.0_chr3	26	-	14983996	14989955	0,0,0	2	3665,436,	0,5523,
chr6	14976443	15022244	gene.v2.1_1001.0_chr6_1.184.ADD	23	-	14976443	15022244	0,0,0	3	1106,60,197,	0,21203,45604,
chr16	14805515	14859289	h1.naive_gene.v2.1_1114.0_chr16	2	+	14805515	14859289	0,0,0	9	93,129,100,23,122,108,61,36,430,	0,4409,8168,8431,47574,50653,51779,51949,53344,
chr4	14474908	14479077	h1.naive_gene.v2.1_1985.0_chr4	1	-	14474908	14479077	0,0,0	2	1279,107,	0,4062,
chrX	12958298	12963580	h1.naive_gene.v2.1_1740.0_chrX	0	+	12958298	12963580	0,0,0	2	2155,2284,	0,2998,
chr9	12957995	12974199	h1.naive_gene.v2.1_2962.0_chr9	1	+	12957995	12974199	0,0,0	2	494,1635,	0,14569,
chr8	12392560	12523112	h1.naive_gene.v2.1_1729.0_chr8	1	-	12392560	12523112	0,0,0	8	3002,217,241,68,236,68,700,326,	0,45776,66106,66735,72239,72871,124078,130226,
chr8	12294822	12424993	h1.ips_gene.v2.1_1726.0_chr8	8	+	12294822	12424993	0,0,0	6	397,348,93,139,89,1599,	0,850,3655,7442,93629,128572,
chrX	11074062	11129243	gene.v2.1_1002.0_chrX_1.681.ADD	9	-	11074062	11129243	0,0,0	3	94,90,241,	0,50958,54940,
chr11	10879770	10900799	h1.oct4_gene.v2.1_2476.0_chr11	1	+	10879770	10900799	0,0,0	3	128,67,872,	0,7037,20157,
chr21	10201201	10208175	h1.ips_gene.v2.1_1354.0_chr21_gene.v2.1_1089.0_chr21	4	-	10201201	10208175	0,0,0	2	5398,1561,	0,5413,
chr4	10069721	10074365	h1.ips_gene.v2.1_1967.0_chr4	1	-	10069721	10074365	0,0,0	2	1727,1496,	0,3148,
chr19	9649315	9650405	h1.ips_gene.v2.1_2932.0_chr19	1	+	9649315	9650405	0,0,0	2	359,594,	0,496,
chr5	9546292	9550492	gene.v2.1_1000.0_chr5_2.174.ADD	238	+	9546292	9550492	0,0,0	3	350,160,1079,	0,2809,3121,
chr3	9429707	9439178	h1.oct4_gene.v2.1_1789.0_chr3	6	-	9429707	9439178	0,0,0	2	3803,71,	0,9400,
chr12	8472595	8522639	h1.ips_gene.v2.1_3580.0_chr12	1	+	8472595	8522639	0,0,0	2	422,1067,	0,48977,
chr7	8380075	8387562	h1.ips_gene.v2.1_2972.0_chr7	4	+	8380075	8387562	0,0,0	2	109,6918,	0,569,
chr11	7927887	7957071	h1.ips_gene.v2.1_1903.0_chr11	1	+	7927887	7957071	0,0,0	3	326,174,941,	0,821,28243,
chr11	7875186	7927883	h1.ips_gene.v2.1_3281.0_chr11	2	-	7875186	7927883	0,0,0	7	1324,77,165,61,118,74,734,	0,25367,25955,27449,28316,29220,51963,
chr11	7695453	7700275	h1.ips_gene.v2.1_2192.0_chr11	1	-	7695453	7700275	0,0,0	2	273,1895,	0,2927,
chr12	7261205	7271654	h1.oct4_gene.v2.1_1794.0_chr12	1	+	7261205	7271654	0,0,0	7	342,277,582,58,90,3292,160,	0,1686,2415,3397,6520,6776,10289,
chr10	6875637	6884782	h1.oct4_gene.v2.1_2649.0_chr10	5	+	6875637	6884782	0,0,0	3	13,35,2430,	0,4298,6715,
chr10	6828169	6842263	h1.naive_gene.v2.1_1575.0_chr10	5	-	6828169	6842263	0,0,0	4	3646,429,99,23,	0,5438,6248,14071,
chr10	6622412	6626498	h1.oct4_gene.v2.1_2994.0_chr10	12	+	6622412	6626498	0,0,0	2	477,861,	0,3225,
chr1	6297304	6299525	h1.naive_gene.v2.1_4435.0_chr1	1	+	6297304	6299525	0,0,0	3	101,35,1245,	0,569,976,
chr8	6262313	6264080	h1.oct4_gene.v2.1_2486.0_chr8	3	-	6262313	6264080	0,0,0	2	328,854,	0,913,
chr19	5558179	5567950	h1.ips_gene.v2.1_3237.0_chr19	2	-	5558179	5567950	0,0,0	3	3231,130,275,	0,3913,9496,
chr12	5480701	5488259	h1.ips_gene.v2.1_3362.0_chr12	1	+	5480701	5488259	0,0,0	2	67,1313,	0,6245,
chr20	5477551	5485258	h1.naive_gene.v2.1_1154.0_chr20	1	-	5477551	5485258	0,0,0	2	4958,315,	0,7392,
chr18	5238069	5246439	h1.ips_gene.v2.1_1252.0_chr18	5	+	5238069	5246439	0,0,0	3	979,191,2847,	0,3628,5523,
chr5	5133755	5137857	h1.oct4_gene.v2.1_2815.0_chr5	1	-	5133755	5137857	0,0,0	2	128,3877,	0,225,
chr4	4763295	4766635	h1.ips_gene.v2.1_1503.0_chr4	2	+	4763295	4766635	0,0,0	2	499,668,	0,2672,
chr4	4543936	4707928	h1.oct4_gene.v2.1_2135.0_chr4	1	+	4543936	4707928	0,0,0	5	266,170,133,170,529,	0,2528,106767,107163,163463,
chr4	4033594	4050269	h1.naive_gene.v2.1_1106.0_chr4	0	-	4033594	4050269	0,0,0	4	287,108,104,3284,	0,4107,5044,13391,
chr1	3656073	3663948	h1.naive_gene.v2.1_1202.0_chr1	7	-	3656073	3663948	0,0,0	4	878,154,130,1778,	0,3294,3551,6097,
chr2	3606057	3609797	h1.ips_gene.v2.1_4577.0_chr2	3	+	3606057	3609797	0,0,0	3	531,282,891,	0,980,2849,
chr6	3183025	3196015	h1.naive_gene.v2.1_2065.0_chr6	2	-	3183025	3196015	0,0,0	3	935,404,116,	0,8035,12874,
chr16	3178504	3184881	h1.oct4_gene.v2.1_1962.0_chr16	2	-	3178504	3184881	0,0,0	3	1150,359,247,	0,3243,6130,
chr16	2706552	2720442	h1.ips_gene.v2.1_1056.0_chr16	1	-	2706552	2720442	0,0,0	2	4830,7358,	0,6532,
chr16	2204637	2205362	h1.ips_gene.v2.1_3630.0_chr16	16	-	2204637	2205362	0,0,0	2	292,213,	0,512,
chr11	2016404	2019054	gene.v2.1_1000.0_chr11_1.32.ADD	306	-	2016404	2019054	0,0,0	5	614,123,113,135,1307,	0,701,904,1112,1343,
chr16	2014947	2015511	h1.oct4_gene.v2.1_2189.0_chr16	12	+	2014947	2015511	0,0,0	2	183,105,	0,459,
chr8	1709247	1711487	h1.naive_gene.v2.1_1761.0_chr8	1	-	1709247	1711487	0,0,0	2	1847,299,	0,1941,
chr2	1623502	1629351	h1.oct4_gene.v2.1_3583.0_chr2	1	-	1623502	1629351	0,0,0	2	2249,331,	0,5518,
chr17	1614811	1619576	h1.ips_gene.v2.1_3755.0_chr17	4	-	1614811	1619576	0,0,0	4	882,312,83,153,	0,2185,2853,4612,
chr7	1609722	1625427	h1.ips_gene.v2.1_3430.0_chr7	0	+	1609722	1625427	0,0,0	5	193,149,102,108,1408,	0,4628,5700,13075,14297,
chr7	1199992	1205599	h1.naive_gene.v2.1_1480.0_chr7	1	+	1199992	1205599	0,0,0	3	267,44,1803,	0,3095,3804,
chr11	778902	780281	h1.oct4_gene.v2.1_2714.0_chr11	1	+	778902	780281	0,0,0	2	1008,287,	0,1092,
chr1	763041	794782	h1.ips_gene.v2.1_6426.0_chr1	2	+	763041	794782	0,0,0	7	114,102,153,184,96,743,5268,	0,1341,19992,24265,25009,25729,26473,
chr8	589296	606209	h1.naive_gene.v2.1_1276.0_chr8	0	-	589296	606209	0,0,0	3	92,717,759,	0,821,16154,
chr11	565659	568467	h1.naive_gene.v2.1_2042.0_chr11	2	-	565659	568467	0,0,0	2	2194,116,	0,2692,
chr8	562724	577316	h1.ips_gene.v2.1_1759.0_chr8	1	-	562724	577316	0,0,0	2	2560,1642,	0,12950,
chr19	69065	69412	h1.oct4_gene.v2.1_2800.0_chr19	4	-	69065	69412	0,0,0	2	337,2,	0,345,
chr6	151712878	151718067	h1.ips_gene.v2.1_1019.0_chr6	2	+	151712878	151718067	0,0,0	1	5189,	0,
chr7	104652311	104654545	h1.ips_gene.v2.1_1494.0_chr7	2	-	104652311	104654545	0,0,0	1	2234,	0,
chr11	65190269	65209477	h1.ips_gene.v2.1_1539.0_chr11	2	+	65190269	65209477	0,0,0	1	19208,	0,
chr15	50650504	50659676	h1.ips_gene.v2.1_1664.0_chr15	3	+	50650504	50659676	0,0,0	1	9172,	0,
chr6	72084841	72090190	h1.ips_gene.v2.1_1874.0_chr6	1	-	72084841	72090190	0,0,0	1	5349,	0,
chr9	35657739	35658019	h1.ips_gene.v2.1_2683.0_chr9	237	-	35657739	35658019	0,0,0	1	280,	0,
chr14	20811196	20811579	h1.ips_gene.v2.1_2905.0_chr14	43	-	20811196	20811579	0,0,0	1	383,	0,
chr1	247495696	247497854	h1.ips_gene.v2.1_3052.0_chr1	4	+	247495696	247497854	0,0,0	1	2158,	0,
chr16	72459254	72461445	h1.ips_gene.v2.1_4412.0_chr16	1	-	72459254	72461445	0,0,0	1	2191,	0,
chr2	32580836	32582005	h1.ips_gene.v2.1_5152.0_chr2	1	-	32580836	32582005	0,0,0	1	1169,	0,
chr2	24227110	24227821	h1.ips_gene.v2.1_5659.0_chr2	2	+	24227110	24227821	0,0,0	1	711,	0,
chr1	109642790	109643308	h1.ips_gene.v2.1_7515.0_chr1	6	+	109642790	109643308	0,0,0	1	518,	0,
chr1	22351996	22357712	h1.naive_gene.v2.1_1284.0_chr1	9	+	22351996	22357712	0,0,0	2	136,937,	0,4779,
chr3	169482387	169482831	h1.naive_gene.v2.1_1653.0_chr3	1	-	169482387	169482831	0,0,0	1	444,	0,
chr18	47340365	47340870	h1.oct4_gene.v2.1_1319.0_chr18	13	+	47340365	47340870	0,0,0	1	505,	0,
chr22	47157801	47158454	h1.oct4_gene.v2.1_2358.0_chr22	5	-	47157801	47158454	0,0,0	1	653,	0,
chr9	96938316	96941807	h1.oct4_gene.v2.1_2599.0_chr9	3	+	96938316	96941807	0,0,0	1	3491,	0,
chr5	60458476	60459855	h1.oct4_gene.v2.1_3444.0_chr5	1	+	60458476	60459855	0,0,0	1	1379,	0,
chr1	65520464	65524124	h1.oct4_gene.v2.1_4812.0_chr1	1	-	65520464	65524124	0,0,0	1	3660,	0,

## Sheet: human_lnc_names
gene.v2.1_1000.0_chr11_1.32.ADD	H19
gene.v2.1_1000.0_chr11_2.39.ADD	Unannotated
gene.v2.1_1000.0_chr12_1.52.ADD	LOC100507250
gene.v2.1_1000.0_chr13_gene.v2.1_1004.0_chr13_4.63.ADD	LINC00371
gene.v2.1_1000.0_chr4_1.171.ADD	Unannotated
gene.v2.1_1000.0_chr5_2.174.ADD	LOC100505806
gene.v2.1_1000.0_chr7_1.193.ADD	STAG3L4
gene.v2.1_1000.0_chr7_2.205.ADD	LOC202781
gene.v2.1_1000.0_chr9_11.240.ADD	DQ573668
gene.v2.1_1000.0_chrX_1.258.ADD	LINC00087
gene.v2.1_1000.0_chrX_gene.v2.1_1011.0_chrX_7.695.ADD	TSIX
gene.v2.1_1001.0_chr10_1.30.ADD	BC043227
gene.v2.1_1001.0_chr14_1.73.ADD	Unannotated
gene.v2.1_1001.0_chr22_1.135.ADD	DGCR5
gene.v2.1_1001.0_chr22_2.138.ADD	Unannotated
gene.v2.1_1001.0_chr3_3.153.ADD	LINC00888
gene.v2.1_1001.0_chr6_1.184.ADD	Unannotated
gene.v2.1_1002.0_chr11_1.41.ADD	Unannotated
gene.v2.1_1002.0_chr1_1.7.ADD	Unannotated
gene.v2.1_1002.0_chr1_3.18.ADD	Unannotated
gene.v2.1_1002.0_chr6_gene.v2.1_1005.0_chr6_gene.v2.1_1003.0_chr6_gene.v2.1_1000.0_chr6_gene.v2.1_1004.0_chr6_5.185.ADD	Unannotated
gene.v2.1_1002.0_chr7_gene.v2.1_1000.0_chr7_1.634.ADD	FLJ43663
gene.v2.1_1002.0_chrX_1.681.ADD	AY660578
gene.v2.1_1003.0_chr20_gene.v2.1_1020.0_chr20_86.447.ADD	SNHG17
gene.v2.1_1004.0_chr3_6.151.ADD	Unannotated
gene.v2.1_1004.0_chr7_2.615.ADD	Unannotated
gene.v2.1_1005.0_chr14_5.70.ADD	Unannotated
gene.v2.1_1005.0_chr17_3.102.ADD	LINC00674
gene.v2.1_1005.0_chr3_3.148.ADD	Unannotated
gene.v2.1_1005.0_chr8_92.220.ADD	Unannotated
gene.v2.1_1006.0_chr14_gene.v2.1_1005.0_chr14_gene.v2.1_1012.0_chr14_gene.v2.1_1004.0_chr14_7.68.ADD	Unannotated
gene.v2.1_1007.0_chr2_24.124.ADD	BX538254
gene.v2.1_1007.0_chrX_3.254.ADD	Unannotated
gene.v2.1_1009.0_chr13_gene.v2.1_1026.0_chr13_1.64.ADD	Unannotated
gene.v2.1_1011.0_chr4_1.158.ADD	Unannotated
gene.v2.1_1013.0_chr9_8.242.ADD	Unannotated
gene.v2.1_1023.0_chr2_gene.v2.1_1028.0_chr2_108.121.ADD	CCDC74B-AS1
gene.v2.1_1063.0_chr2_gene.v2.1_1015.0_chr2_gene.v2.1_1096.0_chr2_gene.v2.1_1014.0_chr2_72.121.ADD	LOC440905
h1.ips_gene.v2.1_1007.0_chrX	LOC550643
h1.ips_gene.v2.1_1017.0_chr18	LINC00909
h1.ips_gene.v2.1_1056.0_chr16	ERVK13-1
h1.ips_gene.v2.1_1057.0_chr21	Unannotated
h1.ips_gene.v2.1_1107.0_chr17	SNHG16
h1.ips_gene.v2.1_1150.0_chr2	LOC728537
h1.ips_gene.v2.1_1164.0_chr13	BC035106
h1.ips_gene.v2.1_1185.0_chr21	LINC00649
h1.ips_gene.v2.1_1196.0_chr12	RASSF8-AS1
h1.ips_gene.v2.1_1222.0_chr16	BC039500
h1.ips_gene.v2.1_1241.0_chr21	LINC00478
h1.ips_gene.v2.1_1251.0_chr9	LOC100506190
h1.ips_gene.v2.1_1252.0_chr18	LINC00667
h1.ips_gene.v2.1_1293.0_chr6	LOC100294145
h1.ips_gene.v2.1_1305.0_chr6	LINC00472
h1.ips_gene.v2.1_1308.0_chrX	LINC00894
h1.ips_gene.v2.1_1334.0_chr7	LOC401320
h1.ips_gene.v2.1_1354.0_chr21_gene.v2.1_1089.0_chr21	Unannotated
h1.ips_gene.v2.1_1365.0_chr17	Unannotated
h1.ips_gene.v2.1_1369.0_chr9	LOC100506599
h1.ips_gene.v2.1_1374.0_chr4	UGDH-AS1
h1.ips_gene.v2.1_1431.0_chr5	SAP30L-AS1
h1.ips_gene.v2.1_1479.0_chr9	SNHG7
h1.ips_gene.v2.1_1503.0_chr4	AK056081
h1.ips_gene.v2.1_1552.0_chr8	Unannotated
h1.ips_gene.v2.1_1555.0_chrX	LOC92249
h1.ips_gene.v2.1_1559.0_chr3	H1FX-AS1
h1.ips_gene.v2.1_1622.0_chr10	NUTM2A-AS1
h1.ips_gene.v2.1_1650.0_chr2	AK027541
h1.ips_gene.v2.1_1674.0_chr10	ZNF503-AS2
h1.ips_gene.v2.1_1726.0_chr8	LOC100506990
h1.ips_gene.v2.1_1759.0_chr8	Unannotated
h1.ips_gene.v2.1_1801.0_chr6	C6orf164
h1.ips_gene.v2.1_1805.0_chr13	DLEU2
h1.ips_gene.v2.1_1810.0_chr5	NR2F1-AS1
h1.ips_gene.v2.1_1854.0_chr13	TPT1-AS1
h1.ips_gene.v2.1_1854.0_chr14	BC148262
h1.ips_gene.v2.1_1858.0_chrX	JPX
h1.ips_gene.v2.1_1900.0_chr3	Unannotated
h1.ips_gene.v2.1_1901.0_chr10	TMEM254-AS1
h1.ips_gene.v2.1_1903.0_chr11	Unannotated
h1.ips_gene.v2.1_1913.0_chr13	Unannotated
h1.ips_gene.v2.1_1967.0_chr4	Unannotated
h1.ips_gene.v2.1_1989.0_chr3	LINC00883
h1.ips_gene.v2.1_2008.0_chrX	LINC00894
h1.ips_gene.v2.1_2029.0_chr18	KC6
h1.ips_gene.v2.1_2030.0_chr8	CA13
h1.ips_gene.v2.1_2037.0_chr4	SNHG8
h1.ips_gene.v2.1_2073.0_chr7	TP53TG1
h1.ips_gene.v2.1_2074.0_chr5	ZBED3-AS1
h1.ips_gene.v2.1_2148.0_chr4	AX747415
h1.ips_gene.v2.1_2154.0_chrX	LINC00630
h1.ips_gene.v2.1_2171.0_chr9	Unannotated
h1.ips_gene.v2.1_2192.0_chr11	Unannotated
h1.ips_gene.v2.1_2225.0_chr2	LOC440934
h1.ips_gene.v2.1_2276.0_chr7	AL137445
h1.ips_gene.v2.1_2297.0_chrX	LOC642776
h1.ips_gene.v2.1_2307.0_chrX	BC009467
h1.ips_gene.v2.1_2348.0_chr14	Unannotated
h1.ips_gene.v2.1_2411.0_chr22	TTC28-AS1
h1.ips_gene.v2.1_2440.0_chr14	LINC00648
h1.ips_gene.v2.1_2457.0_chr6	LOC100996634
h1.ips_gene.v2.1_2569.0_chr11	AK096335
h1.ips_gene.v2.1_2571.0_chr8	Unannotated
h1.ips_gene.v2.1_2660.0_chr16	SNAI3-AS1
h1.ips_gene.v2.1_2699.0_chr19	AX747375
h1.ips_gene.v2.1_2701.0_chr9	LOC440173
h1.ips_gene.v2.1_2705.0_chr4	AK311578
h1.ips_gene.v2.1_2748.0_chr3	AK128346
h1.ips_gene.v2.1_2750.0_chr15	UBL7-AS1
h1.ips_gene.v2.1_2763.0_chr5	GDNF-AS1
h1.ips_gene.v2.1_2784.0_chr8	Unannotated
h1.ips_gene.v2.1_2798.0_chr22	CHKB-AS1
h1.ips_gene.v2.1_2802.0_chr9	LINC00476
h1.ips_gene.v2.1_2815.0_chr17	BC043529
h1.ips_gene.v2.1_2842.0_chr2	AK128708
h1.ips_gene.v2.1_2845.0_chr6	Unannotated
h1.ips_gene.v2.1_2863.0_chr1	LOC339535
h1.ips_gene.v2.1_2869.0_chr8	Unannotated
h1.ips_gene.v2.1_2932.0_chr19	AF075036
h1.ips_gene.v2.1_2969.0_chr8	Unannotated
h1.ips_gene.v2.1_2972.0_chr7	AX746880
h1.ips_gene.v2.1_2983.0_chr19	LOC400685
h1.ips_gene.v2.1_3035.0_chr22	Unannotated
h1.ips_gene.v2.1_3045.0_chr17	Unannotated
h1.ips_gene.v2.1_3053.0_chr7	Unannotated
h1.ips_gene.v2.1_3065.0_chr19	AL833150
h1.ips_gene.v2.1_3070.0_chr15	LOC145845
h1.ips_gene.v2.1_3084.0_chr22	AK026502
h1.ips_gene.v2.1_3162.0_chr5	LOC553103
h1.ips_gene.v2.1_3228.0_chr4	HHIP-AS1
h1.ips_gene.v2.1_3237.0_chr19	TINCR
h1.ips_gene.v2.1_3259.0_chr7	DLX6-AS1
h1.ips_gene.v2.1_3281.0_chr11	LOC283299
h1.ips_gene.v2.1_3347.0_chr9	BC019880
h1.ips_gene.v2.1_3362.0_chr12	Unannotated
h1.ips_gene.v2.1_3426.0_chr5	AX747345
h1.ips_gene.v2.1_3430.0_chr7	PSMG3-AS1
h1.ips_gene.v2.1_3580.0_chr12	Unannotated
h1.ips_gene.v2.1_3613.0_chr16	CRNDE
h1.ips_gene.v2.1_3630.0_chr16	Unannotated
h1.ips_gene.v2.1_3639.0_chr11	Unannotated
h1.ips_gene.v2.1_3736.0_chr1	AK309744
h1.ips_gene.v2.1_3755.0_chr17	MIR22HG
h1.ips_gene.v2.1_3799.0_chr5	LOC643401
h1.ips_gene.v2.1_3936.0_chr6	LOC730101
h1.ips_gene.v2.1_4032.0_chr2	BC032407
h1.ips_gene.v2.1_4055.0_chr3	Unannotated
h1.ips_gene.v2.1_4381.0_chr16	BC160930
h1.ips_gene.v2.1_4408.0_chr5	Unannotated
h1.ips_gene.v2.1_4514.0_chr2	Unannotated
h1.ips_gene.v2.1_4577.0_chr2	LOC100506054
h1.ips_gene.v2.1_4594.0_chr1	Unannotated
h1.ips_gene.v2.1_4980.0_chr1	Unannotated
h1.ips_gene.v2.1_5044.0_chr2	LOC339803
h1.ips_gene.v2.1_5576.0_chr2	ARL5A
h1.ips_gene.v2.1_6426.0_chr1	LOC643837
h1.ips_gene.v2.1_6789.0_chr1	Unannotated
h1.ips_gene.v2.1_7114.0_chr1	Unannotated
h1.ips_gene.v2.1_8002.0_chr1	Unannotated
h1.ips_gene.v2.1_8100.0_chr1	Unannotated
h1.naive_gene.v2.1_1011.0_chr13	MIR17HG
h1.naive_gene.v2.1_1018.0_chr17	Unannotated
h1.naive_gene.v2.1_1043.0_chr5	TMEM161B-AS1
h1.naive_gene.v2.1_1045.0_chr17	Unannotated
h1.naive_gene.v2.1_1047.0_chr6	TDRG1
h1.naive_gene.v2.1_1073.0_chr21	LOC642852
h1.naive_gene.v2.1_1088.0_chr7	KLHL7-AS1
h1.naive_gene.v2.1_1088.0_chrX	Unannotated
h1.naive_gene.v2.1_1102.0_chr22	LOC100506714
h1.naive_gene.v2.1_1106.0_chr4	Unannotated
h1.naive_gene.v2.1_1114.0_chr16	LOC642778
h1.naive_gene.v2.1_1117.0_chr9	LINC00094	*harbors ORF
h1.naive_gene.v2.1_1152.0_chrX	Unannotated
h1.naive_gene.v2.1_1154.0_chr20	LINC00654
h1.naive_gene.v2.1_1165.0_chr7	LINC00174
h1.naive_gene.v2.1_1197.0_chr8	Unannotated
h1.naive_gene.v2.1_1200.0_chr13	Unannotated
h1.naive_gene.v2.1_1202.0_chr1	TP73-AS1
h1.naive_gene.v2.1_1219.0_chr4	AK094945
h1.naive_gene.v2.1_1219.0_chr5	LOC643401
h1.naive_gene.v2.1_1230.0_chr12	Unannotated
h1.naive_gene.v2.1_1259.0_chr15	OIP5-AS1
h1.naive_gene.v2.1_1276.0_chr8	AK128400
h1.naive_gene.v2.1_1314.0_chr8	Unannotated
h1.naive_gene.v2.1_1320.0_chr5	Unannotated
h1.naive_gene.v2.1_1323.0_chr11	Unannotated
h1.naive_gene.v2.1_1325.0_chr8	BC034319
h1.naive_gene.v2.1_1327.0_chr12	SOCS2-AS1
h1.naive_gene.v2.1_1352.0_chr13	Unannotated
h1.naive_gene.v2.1_1362.0_chr12	LOC100506844
h1.naive_gene.v2.1_1364.0_chr16	Unannotated
h1.naive_gene.v2.1_1365.0_chr8	Unannotated
h1.naive_gene.v2.1_1373.0_chrX	Unannotated
h1.naive_gene.v2.1_1377.0_chr5	Unannotated
h1.naive_gene.v2.1_1379.0_chr9	BC042955
h1.naive_gene.v2.1_1444.0_chr13	BC045725
h1.naive_gene.v2.1_1452.0_chr14	LINC00617	*harbors ORF
h1.naive_gene.v2.1_1453.0_chr1	LOC729970
h1.naive_gene.v2.1_1453.0_chr13	BC026300
h1.naive_gene.v2.1_1461.0_chr18	Unannotated
h1.naive_gene.v2.1_1463.0_chr5	LOC100507602
h1.naive_gene.v2.1_1463.0_chrX	FTX
h1.naive_gene.v2.1_1473.0_chr12	Unannotated
h1.naive_gene.v2.1_1480.0_chr7	AK090593
h1.naive_gene.v2.1_1488.0_chr7	MAGI2-AS3
h1.naive_gene.v2.1_1493.0_chr5	MGC32805
h1.naive_gene.v2.1_1497.0_chr17	LINC00673
h1.naive_gene.v2.1_1506.0_chr13	Unannotated
h1.naive_gene.v2.1_1514.0_chr9	LOC100289019
h1.naive_gene.v2.1_1518.0_chr13	Unannotated
h1.naive_gene.v2.1_1543.0_chr13	AK055459
h1.naive_gene.v2.1_1543.0_chr14	AK056368
h1.naive_gene.v2.1_1557.0_chr14	SNHG10
h1.naive_gene.v2.1_1559.0_chr22	Unannotated
h1.naive_gene.v2.1_1566.0_chr2	BX648270
h1.naive_gene.v2.1_1575.0_chr10	Unannotated
h1.naive_gene.v2.1_1577.0_chr6	Unannotated
h1.naive_gene.v2.1_1578.0_chr6	TRAM2-AS1
h1.naive_gene.v2.1_1583.0_chr3	LOC100507032
h1.naive_gene.v2.1_1585.0_chr8	BC062758
h1.naive_gene.v2.1_1591.0_chr4	AK056196
h1.naive_gene.v2.1_1729.0_chr8	LOC729732
h1.naive_gene.v2.1_1740.0_chrX	Unannotated
h1.naive_gene.v2.1_1751.0_chr16	AX746995
h1.naive_gene.v2.1_1761.0_chr8	Unannotated
h1.naive_gene.v2.1_1766.0_chr2	LOC728323
h1.naive_gene.v2.1_1787.0_chr2	Unannotated
h1.naive_gene.v2.1_1788.0_chr22	TUG1
h1.naive_gene.v2.1_1828.0_chr22	C1QTNF6
h1.naive_gene.v2.1_1830.0_chr20	Unannotated
h1.naive_gene.v2.1_1853.0_chr6	HGC6.1.1
h1.naive_gene.v2.1_1877.0_chr8	PVT1
h1.naive_gene.v2.1_1903.0_chr14	BX248273
h1.naive_gene.v2.1_1925.0_chr20	LOC284751
h1.naive_gene.v2.1_1943.0_chr2	DKFZp667P0924
h1.naive_gene.v2.1_1962.0_chr4	WDFY3-AS2
h1.naive_gene.v2.1_1968.0_chrX	Unannotated
h1.naive_gene.v2.1_1978.0_chr15	SRP14-AS1
h1.naive_gene.v2.1_1985.0_chr4	MGC4836
h1.naive_gene.v2.1_1989.0_chr17	MAFG-AS1
h1.naive_gene.v2.1_1994.0_chrX	Unannotated
h1.naive_gene.v2.1_1995.0_chrX	LINC00890
h1.naive_gene.v2.1_2011.0_chr14	Unannotated
h1.naive_gene.v2.1_2035.0_chr1	Unannotated
h1.naive_gene.v2.1_2042.0_chr11	MIR210HG
h1.naive_gene.v2.1_2061.0_chr1	BC041646
h1.naive_gene.v2.1_2065.0_chr6	LOC100507194
h1.naive_gene.v2.1_2067.0_chr17	AX748015
h1.naive_gene.v2.1_2080.0_chr19	AK055623
h1.naive_gene.v2.1_2084.0_chrX	Unannotated
h1.naive_gene.v2.1_2134.0_chrX	Unannotated
h1.naive_gene.v2.1_2136.0_chr1	BC023516
h1.naive_gene.v2.1_2137.0_chr17	Unannotated
h1.naive_gene.v2.1_2153.0_chr11	BC089451
h1.naive_gene.v2.1_2155.0_chr5	FLJ33630
h1.naive_gene.v2.1_2160.0_chr5	LOC257396
h1.naive_gene.v2.1_2234.0_chr11	Unannotated
h1.naive_gene.v2.1_2255.0_chr6	Unannotated
h1.naive_gene.v2.1_2262.0_chr6	LOC100129195
h1.naive_gene.v2.1_2318.0_chr11	Unannotated
h1.naive_gene.v2.1_2328.0_chr5	LINC00847
h1.naive_gene.v2.1_2344.0_chr3	Unannotated
h1.naive_gene.v2.1_2350.0_chr7	EF565094
h1.naive_gene.v2.1_2363.0_chr17	AK057473
h1.naive_gene.v2.1_2386.0_chr1	AK124970
h1.naive_gene.v2.1_2405.0_chr7	LOC646762
h1.naive_gene.v2.1_2477.0_chr7	COA1
h1.naive_gene.v2.1_2485.0_chr12	EP400NL
h1.naive_gene.v2.1_2501.0_chr12	AK096932
h1.naive_gene.v2.1_2567.0_chr11	MALAT1
h1.naive_gene.v2.1_2602.0_chr7	AX747269
h1.naive_gene.v2.1_2604.0_chr3	Unannotated
h1.naive_gene.v2.1_2625.0_chr12	FZD10-AS1
h1.naive_gene.v2.1_2667.0_chr17	HOXB-AS5
h1.naive_gene.v2.1_2673.0_chr19	BC063675
h1.naive_gene.v2.1_2687.0_chr1	AX748125
h1.naive_gene.v2.1_2704.0_chr2	LOC728730
h1.naive_gene.v2.1_2714.0_chr2	LOC100133985
h1.naive_gene.v2.1_2758.0_chr7	BC035377
h1.naive_gene.v2.1_2767.0_chr7	HOTAIRM1
h1.naive_gene.v2.1_2779.0_chr3	Unannotated
h1.naive_gene.v2.1_2892.0_chr3	Unannotated
h1.naive_gene.v2.1_2933.0_chr2	LOC541471
h1.naive_gene.v2.1_2941.0_chr19	AK075337
h1.naive_gene.v2.1_2957.0_chr1	LOC100131564
h1.naive_gene.v2.1_2962.0_chr9	Unannotated
h1.naive_gene.v2.1_2980.0_chr2	LINC00116	*harbors ORF
h1.naive_gene.v2.1_3019.0_chr19	Unannotated
h1.naive_gene.v2.1_3043.0_chr2	BOLA3-AS1
h1.naive_gene.v2.1_3077.0_chr2	LOC100288911
h1.naive_gene.v2.1_3171.0_chr1	AK095633
h1.naive_gene.v2.1_3208.0_chr2	Unannotated
h1.naive_gene.v2.1_3222.0_chr2	Unannotated
h1.naive_gene.v2.1_3345.0_chr2	NFE2L2
h1.naive_gene.v2.1_3382.0_chr1	AK022898
h1.naive_gene.v2.1_3797.0_chr1	BC030750
h1.naive_gene.v2.1_4026.0_chr1	BX538249
h1.naive_gene.v2.1_4435.0_chr1	C1orf211
h1.naive_gene.v2.1_4459.0_chr1	SERTAD4-AS1
h1.naive_gene.v2.1_4472.0_chr1	LOC284581
h1.oct4_gene.v2.1_1000.0_chr21	Unannotated
h1.oct4_gene.v2.1_1048.0_chr10	AK123440
h1.oct4_gene.v2.1_1090.0_chr3	LINC00698
h1.oct4_gene.v2.1_1157.0_chr3	FGD5-AS1
h1.oct4_gene.v2.1_1194.0_chr4	LOC100506746
h1.oct4_gene.v2.1_1219.0_chr15	IPW
h1.oct4_gene.v2.1_1271.0_chr2	AF086285
h1.oct4_gene.v2.1_1304.0_chr13	Unannotated
h1.oct4_gene.v2.1_1311.0_chr13	Unannotated
h1.oct4_gene.v2.1_1348.0_chr2	LOC285033
h1.oct4_gene.v2.1_1350.0_chrX	ARMCX4
h1.oct4_gene.v2.1_1363.0_chr12	LOC100131138
h1.oct4_gene.v2.1_1371.0_chr11	SNHG1
h1.oct4_gene.v2.1_1425.0_chr10	BC082979
h1.oct4_gene.v2.1_1468.0_chr15	SNURF-SNRPN
h1.oct4_gene.v2.1_1488.0_chr13	DLEU1
h1.oct4_gene.v2.1_1498.0_chr11	LOC100506233
h1.oct4_gene.v2.1_1518.0_chr2	Unannotated
h1.oct4_gene.v2.1_1522.0_chr7	Unannotated
h1.oct4_gene.v2.1_1531.0_chr5	Unannotated
h1.oct4_gene.v2.1_1550.0_chr3	Unannotated
h1.oct4_gene.v2.1_1600.0_chr3	AF279780
h1.oct4_gene.v2.1_1644.0_chr6	HCP5
h1.oct4_gene.v2.1_1647.0_chr6	HCG18
h1.oct4_gene.v2.1_1651.0_chr18	LINC-ROR
h1.oct4_gene.v2.1_1656.0_chrX	Unannotated
h1.oct4_gene.v2.1_1667.0_chr18	LOC100505817
h1.oct4_gene.v2.1_1669.0_chr10	LINC00263
h1.oct4_gene.v2.1_1671.0_chr1	Unannotated
h1.oct4_gene.v2.1_1672.0_chr4	EF565118
h1.oct4_gene.v2.1_1693.0_chr21_gene.v2.1_1706.0_chr21	Unannotated
h1.oct4_gene.v2.1_1699.0_chr19	LINC00085
h1.oct4_gene.v2.1_1708.0_chr21	D21S2088E
h1.oct4_gene.v2.1_1725.0_chr14	KTN1-AS1
h1.oct4_gene.v2.1_1740.0_chr15	Unannotated
h1.oct4_gene.v2.1_1761.0_chr15	RAD51-AS1
h1.oct4_gene.v2.1_1789.0_chr3	SETD5-AS1
h1.oct4_gene.v2.1_1794.0_chr12	C1RL-AS1
h1.oct4_gene.v2.1_1802.0_chr8	LOC389641
h1.oct4_gene.v2.1_1819.0_chr20	PPP4R1L
h1.oct4_gene.v2.1_1886.0_chr7	SNHG15
h1.oct4_gene.v2.1_1962.0_chr16	BC013599
h1.oct4_gene.v2.1_1968.0_chr13	Unannotated
h1.oct4_gene.v2.1_1972.0_chr5	Unannotated
h1.oct4_gene.v2.1_2079.0_chr1	LINC00467
h1.oct4_gene.v2.1_2089.0_chr22	BC038245
h1.oct4_gene.v2.1_2135.0_chr4	LOC100507266
h1.oct4_gene.v2.1_2165.0_chr1	GAS5
h1.oct4_gene.v2.1_2189.0_chr16	SNHG9
h1.oct4_gene.v2.1_2202.0_chrX	Unannotated
h1.oct4_gene.v2.1_2279.0_chr11	LINC00678
h1.oct4_gene.v2.1_2315.0_chr6	LINC00340
h1.oct4_gene.v2.1_2361.0_chr11	Unannotated
h1.oct4_gene.v2.1_2447.0_chr15	SCARNA15
h1.oct4_gene.v2.1_2469.0_chr15	Unannotated
h1.oct4_gene.v2.1_2476.0_chr11	ZBED5-AS1
h1.oct4_gene.v2.1_2486.0_chr8	LOC100287015
h1.oct4_gene.v2.1_2524.0_chr7	Unannotated
h1.oct4_gene.v2.1_2544.0_chr1	BC047723
h1.oct4_gene.v2.1_2582.0_chr8	BC067244
h1.oct4_gene.v2.1_2590.0_chr12	LINC00941
h1.oct4_gene.v2.1_2601.0_chr6	Unannotated
h1.oct4_gene.v2.1_2649.0_chr10	LINC00707
h1.oct4_gene.v2.1_2672.0_chr3	LOC401074
h1.oct4_gene.v2.1_2698.0_chr12	BC039477
h1.oct4_gene.v2.1_2714.0_chr11	NS3BP
h1.oct4_gene.v2.1_2723.0_chr22	Unannotated
h1.oct4_gene.v2.1_2757.0_chr7	Unannotated
h1.oct4_gene.v2.1_2765.0_chr6	SNHG5
h1.oct4_gene.v2.1_2767.0_chr12	RMST
h1.oct4_gene.v2.1_2800.0_chr19	Unannotated
h1.oct4_gene.v2.1_2802.0_chr11	BC028022
h1.oct4_gene.v2.1_2815.0_chr5	AK094462
h1.oct4_gene.v2.1_2876.0_chr16	AK097453
h1.oct4_gene.v2.1_2883.0_chr9	Unannotated
h1.oct4_gene.v2.1_2896.0_chr15	EIF3J-AS1
h1.oct4_gene.v2.1_2958.0_chrX	ZNF674-AS1
h1.oct4_gene.v2.1_2994.0_chr10	PRKCQ-AS1
h1.oct4_gene.v2.1_3013.0_chr11	AK311356
h1.oct4_gene.v2.1_3035.0_chr4	BC040577
h1.oct4_gene.v2.1_3037.0_chr11	Unannotated
h1.oct4_gene.v2.1_3158.0_chr17	ASB16-AS1
h1.oct4_gene.v2.1_3222.0_chr12	MAPKAPK5-AS1
h1.oct4_gene.v2.1_3417.0_chr2	Unannotated
h1.oct4_gene.v2.1_3582.0_chr7	Unannotated
h1.oct4_gene.v2.1_3583.0_chr2	Unannotated
h1.oct4_gene.v2.1_3758.0_chr3	LINC00882
h1.oct4_gene.v2.1_3767.0_chr7	Unannotated
h1.oct4_gene.v2.1_3819.0_chr17	AK126318
h1.oct4_gene.v2.1_4150.0_chr7	FEZF1-AS1
h1.oct4_gene.v2.1_4447.0_chr2	MYCNOS
h1.oct4_gene.v2.1_4555.0_chr1	SNHG12
h1.oct4_gene.v2.1_4708.0_chr2	RNF149
h1.oct4_gene.v2.1_4853.0_chr1	FLVCR1-AS1
h1.oct4_gene.v2.1_5191.0_chr1	Unannotated
h1.oct4_gene.v2.1_5685.0_chr1	NBPF12
h1.oct4_gene.v2.1_5721.0_chr1	AK097571
h1.oct4_gene.v2.1_5945.0_chr1	EU250746
h1.ips_gene.v2.1_1505.0_chr4	APELA	*harbors ORF
h1.ips_gene.v2.1_1019.0_chr6	Unannotated
h1.ips_gene.v2.1_1494.0_chr7	LOC100216545
h1.ips_gene.v2.1_1539.0_chr11	Neat1
h1.ips_gene.v2.1_1664.0_chr15	Unannotated
h1.ips_gene.v2.1_1874.0_chr6	Unannotated
h1.ips_gene.v2.1_2683.0_chr9	Rmrp
h1.ips_gene.v2.1_2905.0_chr14	Rpph1
h1.ips_gene.v2.1_3052.0_chr1	Unannotated
h1.ips_gene.v2.1_4412.0_chr16	Unannotated
h1.ips_gene.v2.1_5152.0_chr2	Unannotated
h1.ips_gene.v2.1_5659.0_chr2	Unannotated
h1.ips_gene.v2.1_7515.0_chr1	SCARNA2
h1.naive_gene.v2.1_1284.0_chr1	LINC00339
h1.naive_gene.v2.1_1653.0_chr3	Terc
h1.oct4_gene.v2.1_1319.0_chr18	SCARNA17
h1.oct4_gene.v2.1_2358.0_chr22	Unannotated
h1.oct4_gene.v2.1_2599.0_chr9	Unannotated
h1.oct4_gene.v2.1_3444.0_chr5	Unannotated
h1.oct4_gene.v2.1_4812.0_chr1	Unannotated

## Sheet: chimp_bonobo
chr4	50485709	50509650	bonobo_gene.v2.1_1003.0_chr4	2	+	50485709	50509650	0,0,0	3	275,1125,323,	0,12747,23618,
chr7	87667813	87668794	bonobo_gene.v2.1_1005.0_chr7	2	-	87667813	87668794	0,0,0	2	305,288,	0,693,
chr12	114242059	114271772	bonobo_gene.v2.1_1024.0_chr12	0	-	114242059	114271772	0,0,0	3	1995,134,44,	0,23117,29669,
chr4	77383212	77390055	bonobo_gene.v2.1_1046.0_chr4	0	-	77383212	77390055	0,0,0	2	5464,161,	0,6682,
chr1	179151087	179218448	bonobo_gene.v2.1_10500.0_chr1	1	+	179151087	179218448	0,0,0	3	186,278,736,	0,62544,66625,
chr11	124330784	124338756	bonobo_gene.v2.1_1075.0_chr11	0	+	124330784	124338756	0,0,0	2	3663,106,	0,7866,
chr16	71789946	72019023	bonobo_gene.v2.1_1104.0_chr16	0	+	71789946	72019023	0,0,0	5	899,68,84,34,51,	0,2021,97180,114600,229026,
chr12	62561518	62574849	bonobo_gene.v2.1_1111.0_chr12	1	+	62561518	62574849	0,0,0	6	327,102,126,1912,320,1255,	0,419,1793,3322,5488,12076,
chrX	16299275	16305871	bonobo_gene.v2.1_1147.0_chrX	2	+	16299275	16305871	0,0,0	2	690,180,	0,6416,
chr19	1826998	1828097	bonobo_gene.v2.1_1153.0_chr19	1	-	1826998	1828097	0,0,0	2	815,36,	0,1063,
chr1	62801733	62807034	bonobo_gene.v2.1_11660.0_chr1	1	-	62801733	62807034	0,0,0	2	143,277,	0,5024,
chr2B	246908290	246909812	bonobo_gene.v2.1_1173.0_chr2B	0	+	246908290	246909812	0,0,0	2	947,108,	0,1414,
chr22	43880704	43892339	bonobo_gene.v2.1_1189.0_chr22	0	+	43880704	43892339	0,0,0	2	431,937,	0,10698,
chr7	151569654	151577697	bonobo_gene.v2.1_1210.0_chr7	1	+	151569654	151577697	0,0,0	2	943,2282,	0,5761,
chr21	31300615	31310073	bonobo_gene.v2.1_1262.0_chr21	0	+	31300615	31310073	0,0,0	4	30,88,508,5252,	0,1215,2342,4206,
chrX	2477012	2521481	bonobo_gene.v2.1_1306.0_chrX	6	-	2477012	2521481	0,0,0	2	1267,70,	0,44399,
chr8	1677523	1679594	bonobo_gene.v2.1_1378.0_chr8	1	-	1677523	1679594	0,0,0	2	1736,165,	0,1906,
chr14	95494630	95545426	bonobo_gene.v2.1_1436.0_chr14	0	+	95494630	95545426	0,0,0	3	250,318,2791,	0,507,48005,
chr20	1237994	1290926	bonobo_gene.v2.1_1470.0_chr20	3	+	1237994	1290926	0,0,0	5	189,78,92,216,1925,	0,4430,47296,48693,51007,
chr4	4590864	4811394	bonobo_gene.v2.1_1486.0_chr4	0	+	4590864	4811394	0,0,0	5	447,170,133,173,160,	0,2551,105371,105764,220370,
chr17	66856821	66917764	bonobo_gene.v2.1_1497.0_chr17	0	+	66856821	66917764	0,0,0	3	401,104,1686,	0,12758,59257,
chr4	77334465	77336592	bonobo_gene.v2.1_1540.0_chr4	29	-	77334465	77336592	0,0,0	3	1044,140,115,	0,1576,2012,
chr9	84474810	84525673	bonobo_gene.v2.1_1543.0_chr9	0	+	84474810	84525673	0,0,0	10	14,132,385,201,144,207,108,104,156,616,	0,417,8851,15836,22400,30683,33292,38586,40810,50247,
chr17	61021337	61023876	bonobo_gene.v2.1_1547.0_chr17	2	+	61021337	61023876	0,0,0	4	31,106,139,32,	0,1495,1858,2507,
chr8	138200430	138233726	bonobo_gene.v2.1_1553.0_chr8	0	+	138200430	138233726	0,0,0	3	165,157,2820,	0,30187,30476,
chr14	36974245	37828915	bonobo_gene.v2.1_1622.0_chr14	1	-	36974245	37828915	0,0,0	7	171,126,137,156,117,168,1047,	0,36091,335813,762534,762816,853312,853623,
chr4	15522617	15535856	bonobo_gene.v2.1_1625.0_chr4	2	+	15522617	15535856	0,0,0	3	82,45,366,	0,9866,12873,
chr1	113812510	113827736	bonobo_gene.v2.1_1687.0_chr1	0	-	113812510	113827736	0,0,0	2	627,202,	0,15024,
chr1	179775229	179779076	bonobo_gene.v2.1_1713.0_chr1	2	+	179775229	179779076	0,0,0	2	139,2361,	0,1486,
chr6	59168996	59178641	bonobo_gene.v2.1_1751.0_chr6	0	+	59168996	59178641	0,0,0	4	1411,84,66,38,	0,7321,9445,9607,
chr22	17388388	17422457	bonobo_gene.v2.1_1770.0_chr22	0	+	17388388	17422457	0,0,0	7	147,98,49,205,168,154,2044,	0,344,1649,2939,4036,26735,32025,
chr10	79447584	79473420	bonobo_gene.v2.1_1778.0_chr10	1	-	79447584	79473420	0,0,0	4	905,59,99,61,	0,1935,23468,25775,
chr13	26936683	26942550	bonobo_gene.v2.1_1796.0_chr13	0	+	26936683	26942550	0,0,0	3	77,183,886,	0,2388,4981,
chr20	61029610	61031326	bonobo_gene.v2.1_1810.0_chr20	1	+	61029610	61031326	0,0,0	2	314,601,	0,1115,
chr10	1136455	1142889	bonobo_gene.v2.1_1811.0_chr10	1	+	1136455	1142889	0,0,0	2	3969,387,	0,6047,
chr11	60779283	60783165	bonobo_gene.v2.1_1857.0_chr11	12	-	60779283	60783165	0,0,0	8	691,29,41,39,33,34,84,454,	0,825,1089,1566,1814,2517,3135,3428,
chr8	29358456	29476557	bonobo_gene.v2.1_1938.0_chr8	1	+	29358456	29476557	0,0,0	4	113,116,133,315,	0,68447,115063,117786,
chr22	17577641	17578676	bonobo_gene.v2.1_1943.0_chr22	1	+	17577641	17578676	0,0,0	2	115,747,	0,288,
chr9	3537952	3544301	bonobo_gene.v2.1_1944.0_chr9	2	+	3537952	3544301	0,0,0	3	151,47,2109,	0,2709,4240,
chr2A	111535610	111602246	bonobo_gene.v2.1_1947.0_chr2A	1	+	111535610	111602246	0,0,0	2	290,134,	0,66502,
chr8	112831172	112842608	bonobo_gene.v2.1_1950.0_chr8	1	+	112831172	112842608	0,0,0	2	89,2175,	0,9261,
chr18	75309139	75312072	bonobo_gene.v2.1_1996.0_chr18	0	-	75309139	75312072	0,0,0	5	1061,136,125,276,256,	0,1186,1444,2092,2677,
chr1	5421477	5444592	bonobo_gene.v2.1_2034.0_chr1	1	+	5421477	5444592	0,0,0	5	147,60,1093,88,2526,	0,8214,9872,14057,20589,
chr4	31978088	32191641	bonobo_gene.v2.1_2035.0_chr4	1	-	31978088	32191641	0,0,0	6	437,215,93,126,191,76,	0,151030,160319,162978,199012,213477,
chr1	181643165	181655434	bonobo_gene.v2.1_2062.0_chr1	1	-	181643165	181655434	0,0,0	3	3022,221,190,	0,9515,12079,
chr4	47113419	47119962	bonobo_gene.v2.1_2133.0_chr4	7	+	47113419	47119962	0,0,0	4	146,74,83,1169,	0,2163,4446,5374,
chr7	159076524	159100872	bonobo_gene.v2.1_2162.0_chr7	0	-	159076524	159100872	0,0,0	5	1369,82,177,174,114,	0,1454,3023,9497,24234,
chr22	25175399	25177279	bonobo_gene.v2.1_2180.0_chr22	1	+	25175399	25177279	0,0,0	2	461,1042,	0,838,
chr8	6607765	6699680	bonobo_gene.v2.1_2244.0_chr8	0	+	6607765	6699680	0,0,0	4	958,90,162,41,	0,1882,8899,91874,
chr2A	105282489	105390508	bonobo_gene.v2.1_2245.0_chr2A	1	-	105282489	105390508	0,0,0	3	558,63,102,	0,8796,107917,
chr17	26312039	26334472	bonobo_gene.v2.1_2269.0_chr17	1	-	26312039	26334472	0,0,0	8	153,64,34,87,69,65,47,32,	0,960,1157,3432,11868,19081,19235,22401,
chr13	49768390	49806932	bonobo_gene.v2.1_2301.0_chr13	0	+	49768390	49806932	0,0,0	5	1274,79,67,95,164,	0,6099,24623,32085,38378,
chr6	156589622	156637839	bonobo_gene.v2.1_2328.0_chr6	0	+	156589622	156637839	0,0,0	2	260,1051,	0,47166,
chrX	132294996	132432109	bonobo_gene.v2.1_2390.0_chrX	0	-	132294996	132432109	0,0,0	9	2375,110,59,153,153,170,66,144,331,	0,13180,19240,55795,90301,100700,111402,131611,136782,
chr15	38187321	38209787	bonobo_gene.v2.1_2394.0_chr15	7	+	38187321	38209787	0,0,0	5	89,139,90,6841,1580,	0,1199,1985,13429,20886,
chr2A	667395	672743	bonobo_gene.v2.1_2404.0_chr2A	0	+	667395	672743	0,0,0	3	159,108,1568,	0,2559,3780,
chr7	127460633	127619968	bonobo_gene.v2.1_2405.0_chr7	0	+	127460633	127619968	0,0,0	4	6,175,29,1266,	0,4052,157574,158069,
chr20	56032800	56065976	bonobo_gene.v2.1_2424.0_chr20	3	-	56032800	56065976	0,0,0	4	377,280,114,361,	0,23095,23587,32815,
chr2B	130805469	131182550	bonobo_gene.v2.1_2429.0_chr2B	2	-	130805469	131182550	0,0,0	4	2460,68,125,686,	0,8287,9111,376395,
chr10	89203732	89218103	bonobo_gene.v2.1_2507.0_chr10	0	+	89203732	89218103	0,0,0	4	37,2006,49,339,	0,5460,13174,14032,
chr3	15164992	15170917	bonobo_gene.v2.1_2507.0_chr3	18	-	15164992	15170917	0,0,0	2	3513,411,	0,5514,
chr5	89914718	89915657	bonobo_gene.v2.1_2509.0_chr5	1	+	89914718	89915657	0,0,0	2	44,379,	0,560,
chr9	119872147	119882187	bonobo_gene.v2.1_2546.0_chr9	1	+	119872147	119882187	0,0,0	3	1779,60,2485,	0,3608,7555,
chr7	70236795	70255477	bonobo_gene.v2.1_2573.0_chr7	0	-	70236795	70255477	0,0,0	4	1218,152,205,230,	0,11603,12183,18452,
chr12	68439721	68452906	bonobo_gene.v2.1_2646.0_chr12	0	-	68439721	68452906	0,0,0	3	1268,155,161,	0,12150,13024,
chr4	23703377	23708476	bonobo_gene.v2.1_2717.0_chr4	0	+	23703377	23708476	0,0,0	2	167,2525,	0,2574,
chr9	87041951	87045293	bonobo_gene.v2.1_2723.0_chr9	1	-	87041951	87045293	0,0,0	2	745,129,	0,3213,
chr5	8543844	8546996	bonobo_gene.v2.1_2806.0_chr5	0	+	8543844	8546996	0,0,0	2	56,931,	0,2221,
chr15	71310771	71313512	bonobo_gene.v2.1_2816.0_chr15	0	+	71310771	71313512	0,0,0	2	228,1224,	0,1517,
chrX	135760167	135765723	bonobo_gene.v2.1_2876.0_chrX	0	-	135760167	135765723	0,0,0	2	3947,698,	0,4858,
chr6	172572363	172579527	bonobo_gene.v2.1_2888.0_chr6	0	+	172572363	172579527	0,0,0	2	3540,77,	0,7087,
chr11	63444666	63447745	bonobo_gene.v2.1_2907.0_chr11	0	+	63444666	63447745	0,0,0	3	1178,79,1174,	0,1421,1905,
chr9	66873277	66874961	bonobo_gene.v2.1_2947.0_chr9	1	+	66873277	66874961	0,0,0	2	64,452,	0,1232,
chr7	144928504	144929916	bonobo_gene.v2.1_3006.0_chr7	0	+	144928504	144929916	0,0,0	2	562,686,	0,726,
chr2A	110689312	110719436	bonobo_gene.v2.1_3028.0_chr2A	1	+	110689312	110719436	0,0,0	5	85,99,94,46,5654,	0,22225,22636,23218,24470,
chr3	132746421	132747944	bonobo_gene.v2.1_3055.0_chr3	0	-	132746421	132747944	0,0,0	3	218,379,124,	0,788,1399,
chr7	47755723	47787485	bonobo_gene.v2.1_3058.0_chr7	0	+	47755723	47787485	0,0,0	4	204,70,420,387,	0,9193,30825,31375,
chr7	109231361	109232907	bonobo_gene.v2.1_3059.0_chr7	1	-	109231361	109232907	0,0,0	2	572,1,	0,1545,
chr14	37828918	37928513	bonobo_gene.v2.1_3068.0_chr14	1	-	37828918	37928513	0,0,0	2	2650,164,	0,99431,
chr7	159277221	159304722	bonobo_gene.v2.1_3081.0_chr7	0	+	159277221	159304722	0,0,0	3	69,82,1316,	0,22096,26185,
chr15	73283784	73288801	bonobo_gene.v2.1_3164.0_chr15	1	+	73283784	73288801	0,0,0	3	422,1965,107,	0,766,4910,
chr11	2024908	2029923	bonobo_gene.v2.1_3240.0_chr11	0	-	2024908	2029923	0,0,0	5	607,123,113,135,73,	0,694,897,1105,4942,
chr15	41857864	41861873	bonobo_gene.v2.1_3242.0_chr15	1	+	41857864	41861873	0,0,0	2	438,1571,	0,2438,
chr2B	177987667	178148267	bonobo_gene.v2.1_3249.0_chr2B	0	-	177987667	178148267	0,0,0	2	453,982,	0,159618,
chr8	93144708	93182922	bonobo_gene.v2.1_3255.0_chr8	0	+	93144708	93182922	0,0,0	4	801,185,119,702,	0,8437,30060,37512,
chr22	29650834	29661640	bonobo_gene.v2.1_3317.0_chr22	13	+	29650834	29661640	0,0,0	3	2270,733,3948,	0,3516,6858,
chr22	26600595	26669117	bonobo_gene.v2.1_3384.0_chr22	1	+	26600595	26669117	0,0,0	3	147,336,679,	0,5134,67843,
chr5	171714430	171771202	bonobo_gene.v2.1_3396.0_chr5	0	+	171714430	171771202	0,0,0	4	906,283,118,991,	0,42077,53826,55781,
chr2A	106902071	107167896	bonobo_gene.v2.1_3406.0_chr2A	0	+	106902071	107167896	0,0,0	5	349,112,147,128,10,	0,125470,233053,243350,265815,
chr17	66656493	66658877	bonobo_gene.v2.1_3541.0_chr17	2	+	66656493	66658877	0,0,0	2	127,138,	0,2246,
chr9	95936225	95999423	bonobo_gene.v2.1_3619.0_chr9	0	+	95936225	95999423	0,0,0	16	43,54,46,224,212,130,113,150,1470,71,54,135,68,138,107,262,	0,3383,4635,7030,8606,17468,19824,25240,26424,32430,34445,35456,38718,41698,42628,62936,
chr10	86942924	86945656	bonobo_gene.v2.1_3621.0_chr10	3	-	86942924	86945656	0,0,0	2	50,2020,	0,712,
chr15	72025954	72044151	bonobo_gene.v2.1_3624.0_chr15	1	-	72025954	72044151	0,0,0	2	732,431,	0,17766,
chr3	112633932	112687741	bonobo_gene.v2.1_3645.0_chr3	0	+	112633932	112687741	0,0,0	5	202,147,200,73,1307,	0,17534,18397,44065,52502,
chrX	108357516	108390426	bonobo_gene.v2.1_3673.0_chrX	0	-	108357516	108390426	0,0,0	5	160,46,46,64,1357,	0,528,1685,3846,31553,
chr17	58681753	58690442	bonobo_gene.v2.1_3681.0_chr17	1	+	58681753	58690442	0,0,0	3	69,65,222,	0,1293,8467,
chr9	135368427	135374442	bonobo_gene.v2.1_3685.0_chr9	0	-	135368427	135374442	0,0,0	3	592,134,524,	0,744,5491,
chr9	66829919	66873022	bonobo_gene.v2.1_3852.0_chr9	1	-	66829919	66873022	0,0,0	2	777,59,	0,43044,
chr12	4124814	4316300	bonobo_gene.v2.1_3913.0_chr12	1	-	4124814	4316300	0,0,0	4	220,104,71,1861,	0,585,49355,189625,
chr14	103593870	103601568	bonobo_gene.v2.1_3925.0_chr14	0	+	103593870	103601568	0,0,0	3	162,199,878,	0,4814,6820,
chr14	70018609	70024783	bonobo_gene.v2.1_3950.0_chr14	1	+	70018609	70024783	0,0,0	2	845,886,	0,5288,
chr7	87848505	87868960	bonobo_gene.v2.1_3965.0_chr7	1	-	87848505	87868960	0,0,0	4	348,162,191,253,	0,16413,19940,20202,
chr2B	182905935	182926311	bonobo_gene.v2.1_3997.0_chr2B	0	+	182905935	182926311	0,0,0	3	413,193,718,	0,16984,19658,
chr2A	65938928	65947191	bonobo_gene.v2.1_4031.0_chr2A	1	-	65938928	65947191	0,0,0	2	297,264,	0,7999,
chr15	41658681	41660958	bonobo_gene.v2.1_4098.0_chr15	0	-	41658681	41660958	0,0,0	2	958,750,	0,1527,
chr9	137820505	137830509	bonobo_gene.v2.1_4099.0_chr9	5	-	137820505	137830509	0,0,0	2	320,197,	0,9807,
chr5	112620004	112621493	bonobo_gene.v2.1_4139.0_chr5	6	+	112620004	112621493	0,0,0	4	33,47,73,222,	0,366,821,1267,
chr4	120946928	120948046	bonobo_gene.v2.1_4274.0_chr4	25	+	120946928	120948046	0,0,0	2	86,200,	0,918,
chr5	89906739	89912454	bonobo_gene.v2.1_4287.0_chr5	1	+	89906739	89912454	0,0,0	2	214,1693,	0,4022,
chr6	31185689	31196650	bonobo_gene.v2.1_4458.0_chr6	1	-	31185689	31196650	0,0,0	3	2590,113,312,	0,9712,10649,
chr11	68117494	68136309	bonobo_gene.v2.1_4489.0_chr11	1	-	68117494	68136309	0,0,0	2	319,349,	0,18466,
chrX	62963574	63101531	bonobo_gene.v2.1_4494.0_chrX	3	-	62963574	63101531	0,0,0	3	2543,128,252,	0,5912,137705,
chrX	73614761	73645688	bonobo_gene.v2.1_4632.0_chrX	0	-	73614761	73645688	0,0,0	6	1532,1870,164,209,137,640,	0,5417,8370,10694,12875,30287,
chr11	64363143	64371029	bonobo_gene.v2.1_4814.0_chr11	0	+	64363143	64371029	0,0,0	3	233,821,319,	0,923,7567,
chr4	90190608	90194064	bonobo_gene.v2.1_4953.0_chr4	1	+	90190608	90194064	0,0,0	2	138,2081,	0,1375,
chr17	10109526	10136172	bonobo_gene.v2.1_4971.0_chr17	0	+	10109526	10136172	0,0,0	5	52,178,114,99,404,	0,1250,2152,7575,26242,
chr8	69597838	69608663	bonobo_gene.v2.1_5053.0_chr8	7	+	69597838	69608663	0,0,0	2	306,3858,	0,6967,
chr17	61023881	61031562	bonobo_gene.v2.1_5066.0_chr17	2	-	61023881	61031562	0,0,0	4	38,82,155,118,	0,1518,2544,7563,
chr5	9633676	9637612	bonobo_gene.v2.1_5097.0_chr5	0	+	9633676	9637612	0,0,0	3	267,160,904,	0,2721,3032,
chr11	63611989	63617571	bonobo_gene.v2.1_5110.0_chr11	1	+	63611989	63617571	0,0,0	2	93,293,	0,5289,
chr11	81105295	81108331	bonobo_gene.v2.1_5117.0_chr11	0	+	81105295	81108331	0,0,0	3	527,81,207,	0,2095,2829,
chr3	175284175	175306110	bonobo_gene.v2.1_5219.0_chr3	0	+	175284175	175306110	0,0,0	3	764,172,364,	0,20939,21571,
chr8	126477332	126782286	bonobo_gene.v2.1_5252.0_chr8	1	+	126477332	126782286	0,0,0	10	217,410,169,130,129,127,113,96,137,256,	0,97622,146424,194704,214381,215113,273873,286459,300217,304698,
chr8	25399823	25408697	bonobo_gene.v2.1_5299.0_chr8	1	-	25399823	25408697	0,0,0	2	7989,673,	0,8201,
chr16	28503726	28511916	bonobo_gene.v2.1_5361.0_chr16	1	+	28503726	28511916	0,0,0	2	2536,242,	0,7948,
chr5	182422880	182426257	bonobo_gene.v2.1_5376.0_chr5	1	+	182422880	182426257	0,0,0	2	189,935,	0,2442,
chr12	3129983	3134277	bonobo_gene.v2.1_5521.0_chr12	1	-	3129983	3134277	0,0,0	2	1062,503,	0,3791,
chr16	22531309	22549790	bonobo_gene.v2.1_5719.0_chr16	0	-	22531309	22549790	0,0,0	4	2198,153,124,164,	0,11373,17262,18317,
chr11	34678122	34862363	bonobo_gene.v2.1_5895.0_chr11	0	-	34678122	34862363	0,0,0	4	266,145,150,643,	0,38269,60386,183598,
chr11	69106743	69110576	bonobo_gene.v2.1_5942.0_chr11	11	+	69106743	69110576	0,0,0	2	414,609,	0,3224,
chr12	9005079	9008871	bonobo_gene.v2.1_6137.0_chr12	0	+	9005079	9008871	0,0,0	3	284,165,141,	0,742,3651,
chr19	195652	206731	bonobo_gene.v2.1_6444.0_chr19	1	-	195652	206731	0,0,0	2	2255,115,	0,10964,
chr3	201654688	201665013	bonobo_gene.v2.1_6621.0_chr3	0	-	201654688	201665013	0,0,0	4	3139,123,149,110,	0,4079,8253,10215,
chr17	34363499	34393881	bonobo_gene.v2.1_6714.0_chr17	2	+	34363499	34393881	0,0,0	2	259,716,	0,29666,
chr3	140361517	140384789	bonobo_gene.v2.1_6782.0_chr3	0	-	140361517	140384789	0,0,0	3	274,59,289,	0,7357,22983,
chr1	191981073	191982763	bonobo_gene.v2.1_6813.0_chr1	1	-	191981073	191982763	0,0,0	2	667,438,	0,1252,
chr12	70855712	70927689	bonobo_gene.v2.1_6933.0_chr12	1	+	70855712	70927689	0,0,0	3	260,109,462,	0,68884,71515,
chr12	31404104	31408698	bonobo_gene.v2.1_7058.0_chr12	1	-	31404104	31408698	0,0,0	3	309,84,194,	0,594,4400,
chr12	32274596	32278199	bonobo_gene.v2.1_7407.0_chr12	0	+	32274596	32278199	0,0,0	3	25,244,517,	0,1044,3086,
chr12	111366331	111388170	bonobo_gene.v2.1_7445.0_chr12	1	+	111366331	111388170	0,0,0	3	102,89,3187,	0,6494,18652,
chr1	3542924	3552924	bonobo_gene.v2.1_7489.0_chr1	1	+	3542924	3552924	0,0,0	4	1164,227,387,1647,	0,2923,5565,8353,
chr1	161410010	161412015	bonobo_gene.v2.1_9199.0_chr1	1	-	161410010	161412015	0,0,0	2	771,191,	0,1814,
chr1	151888880	151933969	bonobo_gene.v2.1_9922.0_chr1	0	-	151888880	151933969	0,0,0	2	908,129,	0,44960,
chr3	187470197	187478502	chimp_gene.v2.1_1028.0_chr3	1	+	187470197	187478502	0,0,0	4	101,433,82,778,	0,4413,6344,7527,
chr7	38563854	38587705	chimp_gene.v2.1_1102.0_chr7	0	-	38563854	38587705	0,0,0	2	1161,1159,	0,22692,
chr15	90273204	90290978	chimp_gene.v2.1_1105.0_chr15	3	+	90273204	90290978	0,0,0	5	96,70,66,69,2201,	0,3051,3703,9245,15573,
chr9	92184150	92189662	chimp_gene.v2.1_1107.0_chr9	0	+	92184150	92189662	0,0,0	2	126,3633,	0,1879,
chr7	42463284	42485778	chimp_gene.v2.1_1151.0_chr7	7	+	42463284	42485778	0,0,0	2	144,722,	0,21772,
chr13	55194414	55241424	chimp_gene.v2.1_1219.0_chr13	1	-	55194414	55241424	0,0,0	3	2820,124,2275,	0,21387,44735,
chrX	125943331	125950874	chimp_gene.v2.1_1282.0_chrX	1	-	125943331	125950874	0,0,0	3	3309,102,2804,	0,3710,4739,
chr21	30488152	30513419	chimp_gene.v2.1_1316.0_chr21	0	-	30488152	30513419	0,0,0	6	418,164,671,453,157,314,	0,1393,2389,23088,24582,24953,
chr16	2213685	2214226	chimp_gene.v2.1_1331.0_chr16	4	+	2213685	2214226	0,0,0	2	119,202,	0,339,
chrX	104310520	104336046	chimp_gene.v2.1_1331.0_chrX	0	+	104310520	104336046	0,0,0	5	510,87,247,85,406,	0,9204,11646,24099,25120,
chr2B	192852524	192914953	chimp_gene.v2.1_1343.0_chr2B	0	-	192852524	192914953	0,0,0	3	805,1328,210,	0,1416,62219,
chr8	87772655	87914947	chimp_gene.v2.1_1353.0_chr8	1	-	87772655	87914947	0,0,0	5	2178,94,78,91,344,	0,10864,31480,66230,141948,
chr21	25791861	25810897	chimp_gene.v2.1_1388.0_chr21	0	+	25791861	25810897	0,0,0	7	115,224,79,1328,248,1233,3518,	0,452,8915,9694,12223,13150,15518,
chr21	23676492	23687041	chimp_gene.v2.1_1396.0_chr21	2	-	23676492	23687041	0,0,0	2	944,870,	0,9679,
chr8	89247715	89249923	chimp_gene.v2.1_1422.0_chr8	3	-	89247715	89249923	0,0,0	2	1900,200,	0,2008,
chrX	2803272	2807649	chimp_gene.v2.1_1422.0_chrX	0	-	2803272	2807649	0,0,0	3	1838,1144,345,	0,2615,4032,
chr4	94563364	94580350	chimp_gene.v2.1_1443.0_chr4	1	-	94563364	94580350	0,0,0	3	5109,165,170,	0,10320,16816,
chr7	161135085	161447289	chimp_gene.v2.1_1497.0_chr7	1	-	161135085	161447289	0,0,0	3	567,53,116,	0,3000,312088,
chr10	29849973	29862665	chimp_gene.v2.1_1520.0_chr10	0	+	29849973	29862665	0,0,0	3	106,56,1785,	0,5780,10907,
chr9	127894433	127903648	chimp_gene.v2.1_1619.0_chr9	2	+	127894433	127903648	0,0,0	2	243,336,	0,8879,
chr17	61017232	61021321	chimp_gene.v2.1_1785.0_chr17	0	+	61017232	61021321	0,0,0	5	248,112,152,175,127,	0,1610,2651,3246,3962,
chrX	28707415	28713228	chimp_gene.v2.1_1888.0_chrX	0	-	28707415	28713228	0,0,0	4	1039,149,101,434,	0,2368,3676,5379,
chr13	50810320	50842289	chimp_gene.v2.1_1996.0_chr13	0	+	50810320	50842289	0,0,0	4	2152,241,148,4,	0,3147,5751,31965,
chr6	14422079	14427197	chimp_gene.v2.1_2009.0_chr6	1	-	14422079	14427197	0,0,0	2	299,376,	0,4742,
chr3	79557589	79769330	chimp_gene.v2.1_2043.0_chr3	1	+	79557589	79769330	0,0,0	5	51,59,143,79,577,	0,31201,102369,180131,211164,
chr10	72319046	72320438	chimp_gene.v2.1_2044.0_chr10	1	+	72319046	72320438	0,0,0	2	228,148,	0,1244,
chr13	55706034	55710643	chimp_gene.v2.1_2081.0_chr13	7	+	55706034	55710643	0,0,0	2	446,682,	0,3927,
chr2A	48453246	48467008	chimp_gene.v2.1_2165.0_chr2A	0	+	48453246	48467008	0,0,0	3	239,248,1040,	0,12317,12722,
chr13	55325416	55329863	chimp_gene.v2.1_2218.0_chr13	0	+	55325416	55329863	0,0,0	2	290,939,	0,3508,
chr13	48944247	48956778	chimp_gene.v2.1_2229.0_chr13	1	-	48944247	48956778	0,0,0	2	451,391,	0,12140,
chr22	25322451	25336753	chimp_gene.v2.1_2238.0_chr22	0	+	25322451	25336753	0,0,0	4	10,83,1406,3682,	0,5613,7807,10620,
chr15	86360625	86364144	chimp_gene.v2.1_2313.0_chr15	5	+	86360625	86364144	0,0,0	2	698,2220,	0,1299,
chr20	12735505	12743146	chimp_gene.v2.1_2383.0_chr20	3	+	12735505	12743146	0,0,0	2	2336,2794,	0,4847,
chr3	63887943	64081855	chimp_gene.v2.1_2660.0_chr3	0	+	63887943	64081855	0,0,0	9	172,109,120,327,930,232,156,243,1895,	0,35158,157752,163431,164269,170151,172125,190137,192017,
chr1	71216915	71418100	chimp_gene.v2.1_2661.0_chr1	1	+	71216915	71418100	0,0,0	4	132,35,100,3061,	0,15331,170864,198124,
chr7	156285783	156287933	chimp_gene.v2.1_2884.0_chr7	1	+	156285783	156287933	0,0,0	2	130,1668,	0,482,
chr12	112283832	112285957	chimp_gene.v2.1_2962.0_chr12	1	+	112283832	112285957	0,0,0	3	215,144,226,	0,1542,1899,
chr4	193124115	193129327	chimp_gene.v2.1_2983.0_chr4	0	-	193124115	193129327	0,0,0	2	1603,24,	0,5188,
chr6	15123598	15172208	chimp_gene.v2.1_3025.0_chr6	2	-	15123598	15172208	0,0,0	3	1110,60,183,	0,23573,48427,
chr10	94600839	94664936	chimp_gene.v2.1_3027.0_chr10	20	+	94600839	94664936	0,0,0	4	113,167,89,1571,	0,57050,60198,62526,
chr6	94650360	94667373	chimp_gene.v2.1_3055.0_chr6	4	+	94650360	94667373	0,0,0	5	83,99,80,40,438,	0,9527,10634,13743,16575,
chr15	99101417	99183969	chimp_gene.v2.1_3141.0_chr15	1	-	99101417	99183969	0,0,0	4	906,56,89,322,	0,1275,2326,82230,
chr17	10474968	10481130	chimp_gene.v2.1_3169.0_chr17	1	-	10474968	10481130	0,0,0	2	613,370,	0,5792,
chr2B	116677726	116694462	chimp_gene.v2.1_3243.0_chr2B	1	-	116677726	116694462	0,0,0	2	840,125,	0,16611,
chr14	86694459	86918329	chimp_gene.v2.1_3248.0_chr14	1	-	86694459	86918329	0,0,0	4	37,65,312,688,	0,67492,222745,223182,
chrX	116345758	116371826	chimp_gene.v2.1_3308.0_chrX	1	+	116345758	116371826	0,0,0	3	194,250,1657,	0,2203,24411,
chr3	16901678	16953503	chimp_gene.v2.1_3403.0_chr3	0	-	16901678	16953503	0,0,0	2	3056,432,	0,51393,
chr7	126772590	126809164	chimp_gene.v2.1_3735.0_chr7	1	-	126772590	126809164	0,0,0	4	4203,141,78,107,	0,22683,24361,36467,
chr4	169858991	169861476	chimp_gene.v2.1_3806.0_chr4	0	+	169858991	169861476	0,0,0	2	672,1302,	0,1183,
chr4	169853254	169858377	chimp_gene.v2.1_3814.0_chr4	3	-	169853254	169858377	0,0,0	2	1958,4,	0,5119,
chrX	16708293	16710620	chimp_gene.v2.1_4179.0_chrX	0	+	16708293	16710620	0,0,0	2	135,1081,	0,1246,
chr17	63733789	63745728	chimp_gene.v2.1_4203.0_chr17	1	+	63733789	63745728	0,0,0	3	200,90,2348,	0,364,9591,
chr6	86261613	86263510	chimp_gene.v2.1_4227.0_chr6	7	-	86261613	86263510	0,0,0	6	272,69,81,79,53,122,	0,505,875,1034,1217,1775,
chr3	9586682	9597899	chimp_gene.v2.1_4252.0_chr3	0	-	9586682	9597899	0,0,0	3	2279,934,119,	0,2666,11098,
chr1	127267491	127308983	chimp_gene.v2.1_4331.0_chr1	0	+	127267491	127308983	0,0,0	13	20,74,103,165,74,50,128,81,72,69,164,321,96,	0,2066,14082,15017,18516,21985,23638,27277,28788,28997,36166,38810,41396,
chr12	9014038	9021676	chimp_gene.v2.1_4835.0_chr12	8	+	9014038	9021676	0,0,0	2	545,1571,	0,6067,
chr11	27490451	27510937	chimp_gene.v2.1_4927.0_chr11	5	-	27490451	27510937	0,0,0	4	3211,67,196,598,	0,3285,9115,19888,
chr11	118010693	118022192	chimp_gene.v2.1_5356.0_chr11	0	+	118010693	118022192	0,0,0	3	436,543,2058,	0,7506,9441,
chr3	132809330	132826292	chimp_gene.v2.1_5518.0_chr3	0	-	132809330	132826292	0,0,0	3	1367,161,42,	0,10751,16920,
chr3	201667416	201672083	chimp_gene.v2.1_5633.0_chr3	1	-	201667416	201672083	0,0,0	3	167,86,96,	0,896,4571,
chr1	123838561	123964831	chimp_gene.v2.1_7307.0_chr1	0	-	123838561	123964831	0,0,0	4	2276,99,56,221,	0,8555,12141,126049,
chr1	6225304	6226774	chimp_gene.v2.1_9201.0_chr1	1	-	6225304	6226774	0,0,0	2	379,714,	0,756,
chr1	153518995	153533322	chimp_gene.v2.1_9384.0_chr1	0	+	153518995	153533322	0,0,0	2	80,1210,	0,13117,
chr10	99549977	99559898	gene.v2.1_1000.0_chr10_1.59.ADD	194	*	99549977	99559898	0,0,0	2	430,2181,	0,7740,
chr10	95332627	95552860	gene.v2.1_1000.0_chr10_2.68.ADD	34	*	95332627	95552860	0,0,0	3	67,42,210,	0,219302,220023,
chr11	92426576	92441523	gene.v2.1_1000.0_chr11_5.81.ADD	19	*	92426576	92441523	0,0,0	3	498,48,858,	0,2051,14089,
chr12	1002577	1042098	gene.v2.1_1000.0_chr12_1.111.ADD	22	*	1002577	1042098	0,0,0	2	218,91,	0,39430,
chr12	133117435	133118341	gene.v2.1_1000.0_chr12_1.112.ADD	6	*	133117435	133118341	0,0,0	2	142,315,	0,591,
chr12	6909477	6915004	gene.v2.1_1000.0_chr12_1.116.ADD	4411	*	6909477	6915004	0,0,0	9	563,213,160,129,54,36,130,78,596,	0,785,1859,2188,2724,3649,3933,4282,4931,
chr13	24117345	24125917	gene.v2.1_1000.0_chr13_1.116.ADD	5	*	24117345	24125917	0,0,0	4	87,93,71,276,	0,4963,6471,8296,
chr13	53947280	54028710	gene.v2.1_1000.0_chr13_1.128.ADD	27	*	53947280	54028710	0,0,0	3	38,197,464,	0,69781,80966,
chr13	91519794	91527212	gene.v2.1_1000.0_chr13_1.129.ADD	70	*	91519794	91527212	0,0,0	3	166,73,733,	0,2044,6685,
chr13	94896504	94900501	gene.v2.1_1000.0_chr13_1.131.ADD	83	*	94896504	94900501	0,0,0	2	1170,2583,	0,1414,
chr13	20812903	20847800	gene.v2.1_1000.0_chr13_6.114.ADD	54	*	20812903	20847800	0,0,0	3	379,200,1763,	0,3312,33134,
chr13_GL392075_random	6419472	6421635	gene.v2.1_1000.0_chr13_GL392075_random_1.182.ADD	5071	*	6419472	6421635	0,0,0	2	818,87,	0,2076,
chr14	57378056	57390604	gene.v2.1_1000.0_chr14_1.207.ADD	171	*	57378056	57390604	0,0,0	5	51,1131,105,147,1652,	0,3189,4531,5887,10896,
chr14	55780532	55784997	gene.v2.1_1000.0_chr14_2.206.ADD	1916	*	55780532	55784997	0,0,0	3	1109,152,349,	0,2943,4116,
chr15	31143774	31146007	gene.v2.1_1000.0_chr15_1.188.ADD	3989	*	31143774	31146007	0,0,0	2	633,100,	0,2133,
chr15	80319635	80326234	gene.v2.1_1000.0_chr15_10.203.ADD	17	*	80319635	80326234	0,0,0	4	265,156,56,272,	0,4049,6153,6327,
chr15_GL392289_random	157499	160028	gene.v2.1_1000.0_chr15_GL392289_random_2.248.ADD	16	*	157499	160028	0,0,0	2	98,836,	0,1693,
chr16	57702804	57733370	gene.v2.1_1000.0_chr16_1.213.ADD	8	*	57702804	57733370	0,0,0	2	98,265,	0,30301,
chr16	74400358	74506748	gene.v2.1_1000.0_chr16_1.221.ADD	1061	*	74400358	74506748	0,0,0	3	587,96,3,	0,95173,106387,
chr16	76667001	76668697	gene.v2.1_1000.0_chr16_1.224.ADD	16	*	76667001	76668697	0,0,0	2	42,832,	0,864,
chr16	67529836	67530742	gene.v2.1_1000.0_chr16_2.219.ADD	142	*	67529836	67530742	0,0,0	2	94,699,	0,207,
chr17	71229649	71253454	gene.v2.1_1000.0_chr17_1.194.ADD	10	*	71229649	71253454	0,0,0	2	212,62,	0,23743,
chr17	81407287	81408901	gene.v2.1_1000.0_chr17_2.196.ADD	77	*	81407287	81408901	0,0,0	2	222,267,	0,1347,
chr17	41939305	41974401	gene.v2.1_1000.0_chr17_2.250.ADD	35	*	41939305	41974401	0,0,0	2	183,98,	0,34998,
chr17	48167397	48187452	gene.v2.1_1000.0_chr17_2.251.ADD	426	*	48167397	48187452	0,0,0	6	1502,143,123,56,178,97,	0,2844,8228,8852,12249,19958,
chr18	70896725	70931505	gene.v2.1_1000.0_chr18_1.205.ADD	60	*	70896725	70931505	0,0,0	2	1575,86,	0,34694,
chr19	9723481	9730058	gene.v2.1_1000.0_chr19_1.208.ADD	139	*	9723481	9730058	0,0,0	3	55,740,591,	0,5109,5986,
chr19	23122773	23142129	gene.v2.1_1000.0_chr19_1.212.ADD	10	*	23122773	23142129	0,0,0	2	167,117,	0,19239,
chr19	12013275	12016012	gene.v2.1_1000.0_chr19_1.278.ADD	40	*	12013275	12016012	0,0,0	2	28,1088,	0,1649,
chr19	4245616	4246296	gene.v2.1_1000.0_chr19_1.314.ADD	184	*	4245616	4246296	0,0,0	2	69,376,	0,304,
chr19	52692193	52694679	gene.v2.1_1000.0_chr19_1.342.ADD	197	*	52692193	52694679	0,0,0	6	59,176,67,77,57,289,	0,515,924,1726,1886,2197,
chr19	59891633	59896827	gene.v2.1_1000.0_chr19_1.376.ADD	16	*	59891633	59896827	0,0,0	3	59,66,800,	0,3849,4394,
chr19	12130234	12195843	gene.v2.1_1000.0_chr19_3.293.ADD	183	*	12130234	12195843	0,0,0	4	24,127,61,2474,	0,62040,62373,63135,
chr19	63361639	63383492	gene.v2.1_1000.0_chr19_6.221.ADD	642	*	63361639	63383492	0,0,0	5	237,129,238,289,55,	0,879,6966,9413,21798,
chr19	63361639	63383492	gene.v2.1_1000.0_chr19_6.222.ADD	642	*	63361639	63383492	0,0,0	5	237,129,238,289,55,	0,879,6966,9413,21798,
chr1	32174395	32192624	gene.v2.1_1000.0_chr1_1.11.ADD	72	*	32174395	32192624	0,0,0	3	28,60,681,	0,2704,17548,
chr1	53777337	53787189	gene.v2.1_1000.0_chr1_1.13.ADD	43	*	53777337	53787189	0,0,0	3	151,84,1866,	0,2992,7986,
chr1	130389648	130453083	gene.v2.1_1000.0_chr1_1.20.ADD	30	*	130389648	130453083	0,0,0	2	220,80,	0,63355,
chr1	9867504	9936099	gene.v2.1_1000.0_chr1_1.3.ADD	15	*	9867504	9936099	0,0,0	3	100,123,96,	0,17308,68499,
chr1	186440579	186463782	gene.v2.1_1000.0_chr1_1.36.ADD	456	*	186440579	186463782	0,0,0	3	77,21,948,	0,2093,22255,
chr1	191404234	191444317	gene.v2.1_1000.0_chr1_1.38.ADD	844	*	191404234	191444317	0,0,0	2	925,99,	0,39984,
chr1	226586628	226591030	gene.v2.1_1000.0_chr1_1.47.ADD	682	*	226586628	226591030	0,0,0	3	1425,127,96,	0,2098,4306,
chr1	226586628	226591030	gene.v2.1_1000.0_chr1_1.48.ADD	682	*	226586628	226591030	0,0,0	3	1425,127,96,	0,2098,4306,
chr1	9867504	9936099	gene.v2.1_1000.0_chr1_1.5.ADD	15	*	9867504	9936099	0,0,0	3	100,123,96,	0,17308,68499,
chr1	165590665	165613786	gene.v2.1_1000.0_chr1_1.53.ADD	5	*	165590665	165613786	0,0,0	4	75,196,158,326,	0,12041,13762,22795,
chr1	184677848	184682024	gene.v2.1_1000.0_chr1_2.36.ADD	50	*	184677848	184682024	0,0,0	2	100,1469,	0,2707,
chr1	163920396	163937742	gene.v2.1_1000.0_chr1_2.50.ADD	340	*	163920396	163937742	0,0,0	12	42,123,225,130,108,126,174,76,170,129,228,100,	0,135,671,1133,5871,7349,7806,9116,9319,9699,11403,17246,
chr1	201855681	201859582	gene.v2.1_1000.0_chr1_3.40.ADD	44	*	201855681	201859582	0,0,0	2	379,1757,	0,2144,
chr1	22021073	22026782	gene.v2.1_1000.0_chr1_3.8.ADD	159	*	22021073	22026782	0,0,0	2	144,927,	0,4782,
chr21	30490253	30511327	gene.v2.1_1000.0_chr21_1.244.ADD	143	*	30490253	30511327	0,0,0	2	959,87,	0,20987,
chr22	23749087	24107636	gene.v2.1_1000.0_chr22_8.254.ADD	17	*	23749087	24107636	0,0,0	5	76,205,143,100,95,	0,340814,349637,351823,358454,
chr2A	79191594	79586504	gene.v2.1_1000.0_chr2A_1.274.ADD	48	*	79191594	79586504	0,0,0	4	12,1377,59,460,	0,255300,333245,394450,
chr2A	54512101	54536132	gene.v2.1_1000.0_chr2A_1.425.ADD	437	*	54512101	54536132	0,0,0	2	733,99,	0,23932,
chr2A	99641359	99645946	gene.v2.1_1000.0_chr2A_1.440.ADD	13	*	99641359	99645946	0,0,0	3	92,200,92,	0,1897,4495,
chr2A	99641357	99653951	gene.v2.1_1000.0_chr2A_2.441.ADD	312	*	99641357	99653951	0,0,0	5	94,117,108,710,99,	0,4497,6002,8767,12495,
chr2A	99641357	99653951	gene.v2.1_1000.0_chr2A_2.442.ADD	312	*	99641357	99653951	0,0,0	5	94,117,108,710,99,	0,4497,6002,8767,12495,
chr2A	99641357	99653951	gene.v2.1_1000.0_chr2A_2.443.ADD	312	*	99641357	99653951	0,0,0	5	94,117,108,710,99,	0,4497,6002,8767,12495,
chr2A	96448559	96484104	gene.v2.1_1000.0_chr2A_3.278.ADD	104	*	96448559	96484104	0,0,0	4	87,171,501,1308,	0,32073,32548,34237,
chr2A	3072122	3087039	gene.v2.1_1000.0_chr2A_4.265.ADD	44	*	3072122	3087039	0,0,0	2	422,96,	0,14821,
chr2A	50718100	50852839	gene.v2.1_1000.0_chr2A_4.422.ADD	80	*	50718100	50852839	0,0,0	3	3361,79,88,	0,24831,134651,
chr2B	206734299	206746469	gene.v2.1_1000.0_chr2B_1.294.ADD	36	*	206734299	206746469	0,0,0	2	118,2755,	0,9415,
chr2B	247022817	247024620	gene.v2.1_1000.0_chr2B_1.298.ADD	150	*	247022817	247024620	0,0,0	2	99,928,	0,875,
chr3	189330260	189340253	gene.v2.1_1000.0_chr3_1.491.ADD	236	*	189330260	189340253	0,0,0	3	50,127,1454,	0,2439,8539,
chr3	77124628	77172552	gene.v2.1_1000.0_chr3_2.311.ADD	14	*	77124628	77172552	0,0,0	3	93,59,185,	0,45661,47739,
chr3	77124628	77172552	gene.v2.1_1000.0_chr3_2.312.ADD	14	*	77124628	77172552	0,0,0	3	93,59,185,	0,45661,47739,
chr3	110118787	110194486	gene.v2.1_1000.0_chr3_2.313.ADD	10	*	110118787	110194486	0,0,0	5	467,118,118,128,83,	0,1168,35241,75097,75616,
chr4	105372749	105389885	gene.v2.1_1000.0_chr4_1.522.ADD	64	*	105372749	105389885	0,0,0	3	98,242,97,	0,1649,17039,
chr4	231223	308832	gene.v2.1_1000.0_chr4_1.547.ADD	11	*	231223	308832	0,0,0	2	310,24,	0,77585,
chr4	90292122	90300478	gene.v2.1_1000.0_chr4_2.509.ADD	54	*	90292122	90300478	0,0,0	3	100,225,100,	0,4839,8256,
chr4	54325740	54419059	gene.v2.1_1000.0_chr4_4.342.ADD	487	*	54325740	54419059	0,0,0	4	13,87,610,96,	0,93,29028,93223,
chr5	21805018	21965115	gene.v2.1_1000.0_chr5_1.373.ADD	14	*	21805018	21965115	0,0,0	6	33,113,99,122,103,471,	0,529,7039,15806,16934,159626,
chr5	139986104	139994217	gene.v2.1_1000.0_chr5_1.555.ADD	96	*	139986104	139994217	0,0,0	4	109,30,79,229,	0,1275,4206,7884,
chr5	128572027	128715731	gene.v2.1_1000.0_chr5_2.387.ADD	58	*	128572027	128715731	0,0,0	3	57,101,391,	0,121223,143313,
chr6	87994564	88001469	gene.v2.1_1000.0_chr6_1.411.ADD	6	*	87994564	88001469	0,0,0	3	67,135,268,	0,5454,6637,
chr6	110322525	110332944	gene.v2.1_1000.0_chr6_1.412.ADD	4	*	110322525	110332944	0,0,0	5	158,122,229,203,120,	0,880,3061,7384,10299,
chr6	30838757	30840437	gene.v2.1_1000.0_chr6_1.652.ADD	764	*	30838757	30840437	0,0,0	4	98,33,45,482,	0,851,988,1198,
chr6	53385027	53389796	gene.v2.1_1000.0_chr6_2.408.ADD	557	*	53385027	53389796	0,0,0	3	1036,130,2405,	0,2004,2364,
chr6	165386934	165391493	gene.v2.1_1000.0_chr6_2.681.ADD	173	*	165386934	165391493	0,0,0	2	557,100,	0,4459,
chr6	40861993	40956564	gene.v2.1_1000.0_chr6_4.405.ADD	79	*	40861993	40956564	0,0,0	2	87,593,	0,93978,
chr6	44183123	44213587	gene.v2.1_1000.0_chr6_gene.v2.1_1001.0_chr6_2.657.ADD	215	*	44183123	44213587	0,0,0	16	100,131,129,91,126,84,100,77,186,27,183,138,73,122,682,70,	0,2028,4472,7148,8826,9569,10871,15027,16552,18074,19860,20221,21885,22855,25161,30394,
chr7	79961976	79968578	gene.v2.1_1000.0_chr7_2.442.ADD	8	*	79961976	79968578	0,0,0	4	81,122,153,1233,	0,733,4678,5369,
chr7	107367414	107401635	gene.v2.1_1000.0_chr7_2.622.ADD	163	*	107367414	107401635	0,0,0	2	434,79,	0,34142,
chr9	99163034	99165866	gene.v2.1_1000.0_chr9_3.490.ADD	38	*	99163034	99165866	0,0,0	3	500,99,210,	0,915,2622,
chr9	119826463	119844324	gene.v2.1_1000.0_chr9_3.491.ADD	14	*	119826463	119844324	0,0,0	2	344,69,	0,17792,
chr9	37569281	37579947	gene.v2.1_1000.0_chr9_4.484.ADD	63	*	37569281	37579947	0,0,0	2	601,3932,	0,6734,
chrX	3582492	3620665	gene.v2.1_1000.0_chrX_1.518.ADD	100	*	3582492	3620665	0,0,0	2	86,214,	0,37959,
chrX	111951159	111958896	gene.v2.1_1000.0_chrX_1.534.ADD	10	*	111951159	111958896	0,0,0	3	140,97,1350,	0,303,6387,
chrX	80566352	80569006	gene.v2.1_1000.0_chrX_1.689.ADD	77	*	80566352	80569006	0,0,0	2	143,643,	0,2011,
chrX	48380921	48402977	gene.v2.1_1000.0_chrX_1.808.ADD	78	*	48380921	48402977	0,0,0	2	88,3051,	0,19005,
chrX	47046069	47047903	gene.v2.1_1000.0_chrX_2.521.ADD	50	*	47046069	47047903	0,0,0	2	181,815,	0,1019,
chrX	104273623	104281536	gene.v2.1_1000.0_chrX_26.691.ADD	20	*	104273623	104281536	0,0,0	2	1867,94,	0,7819,
chr11	59269785	59306278	gene.v2.1_1001.0_chr11_1.76.ADD	88	*	59269785	59306278	0,0,0	3	93,51,798,	0,31609,35695,
chr11	17147104	17161498	gene.v2.1_1001.0_chr11_1.95.ADD	27	*	17147104	17161498	0,0,0	3	30,351,93,	0,4044,14301,
chr11	10692482	10741036	gene.v2.1_1001.0_chr11_11.72.ADD	7	*	10692482	10741036	0,0,0	3	224,67,87,	0,7084,48467,
chr11	129303873	129386791	gene.v2.1_1001.0_chr11_6.84.ADD	15	*	129303873	129386791	0,0,0	4	189,177,58,16,	0,938,81714,82902,
chr11	92421992	92426508	gene.v2.1_1001.0_chr11_7.81.ADD	16	*	92421992	92426508	0,0,0	4	1372,92,129,64,	0,1998,2241,4452,
chr12	122742438	122747605	gene.v2.1_1001.0_chr12_1.110.ADD	15	*	122742438	122747605	0,0,0	4	76,133,164,474,	0,192,4432,4693,
chr12	7341661	7349239	gene.v2.1_1001.0_chr12_6.89.ADD	19	*	7341661	7349239	0,0,0	3	85,229,210,	0,6475,7368,
chr13	29820307	29919584	gene.v2.1_1001.0_chr13_3.159.ADD	94	*	29820307	29919584	0,0,0	9	2948,127,135,127,159,169,161,176,67,	0,4525,21585,24605,25451,49560,71931,75484,99210,
chr15	36920826	36946517	gene.v2.1_1001.0_chr15_1.150.ADD	6	*	36920826	36946517	0,0,0	3	148,109,225,	0,6654,25466,
chr16	64209781	64279916	gene.v2.1_1001.0_chr16_1.214.ADD	170	*	64209781	64279916	0,0,0	7	96,188,168,120,295,400,100,	0,5982,9593,10739,16386,22465,70035,
chr17	41934348	41939279	gene.v2.1_1001.0_chr17_1.250.ADD	22	*	41934348	41939279	0,0,0	2	98,168,	0,4763,
chr17	20685950	20686773	gene.v2.1_1001.0_chr17_2.243.ADD	41	*	20685950	20686773	0,0,0	2	95,173,	0,650,
chr18	2391912	2418079	gene.v2.1_1001.0_chr18_4.199.ADD	44	*	2391912	2418079	0,0,0	2	181,88,	0,26079,
chr19	17692545	17694188	gene.v2.1_1001.0_chr19_1.210.ADD	395	*	17692545	17694188	0,0,0	3	33,67,509,	0,214,1134,
chr19	12049059	12066662	gene.v2.1_1001.0_chr19_1.282.ADD	151	*	12049059	12066662	0,0,0	3	27,61,3042,	0,13810,14561,
chr19	12049059	12066662	gene.v2.1_1001.0_chr19_1.283.ADD	151	*	12049059	12066662	0,0,0	3	27,61,3042,	0,13810,14561,
chr19	12310012	12323024	gene.v2.1_1001.0_chr19_3.321.ADD	94	*	12310012	12323024	0,0,0	3	89,127,2550,	0,9178,10462,
chr19	12310012	12323024	gene.v2.1_1001.0_chr19_3.322.ADD	94	*	12310012	12323024	0,0,0	3	89,127,2550,	0,9178,10462,
chr19	12310012	12323024	gene.v2.1_1001.0_chr19_3.323.ADD	94	*	12310012	12323024	0,0,0	3	89,127,2550,	0,9178,10462,
chr19	12310012	12323024	gene.v2.1_1001.0_chr19_3.324.ADD	94	*	12310012	12323024	0,0,0	3	89,127,2550,	0,9178,10462,
chr19	12310012	12323024	gene.v2.1_1001.0_chr19_3.325.ADD	94	*	12310012	12323024	0,0,0	3	89,127,2550,	0,9178,10462,
chr1	183943191	183963217	gene.v2.1_1001.0_chr1_1.28.ADD	58	*	183943191	183963217	0,0,0	11	195,230,70,118,72,154,120,110,163,141,98,	0,1805,2449,4115,4868,5038,5279,6727,8987,10166,19928,
chr1	95444367	95593535	gene.v2.1_1001.0_chr1_2.18.ADD	24	*	95444367	95593535	0,0,0	3	144,183,365,	0,1829,148803,
chr1	190505553	190558071	gene.v2.1_1001.0_chr1_3.38.ADD	145	*	190505553	190558071	0,0,0	4	384,100,73,977,	0,18006,45451,51541,
chr1	184694891	184708639	gene.v2.1_1001.0_chr1_4.36.ADD	24	*	184694891	184708639	0,0,0	5	710,100,169,72,60,	0,2246,4495,12129,13688,
chr20	35328393	35332025	gene.v2.1_1001.0_chr20_14.393.ADD	202	*	35328393	35332025	0,0,0	4	284,158,65,32,	0,802,2005,3600,
chr2A	75112413	75115870	gene.v2.1_1001.0_chr2A_1.273.ADD	227	*	75112413	75115870	0,0,0	2	439,2799,	0,658,
chr2A	69370504	69406322	gene.v2.1_1001.0_chr2A_1.432.ADD	49	*	69370504	69406322	0,0,0	3	269,72,24,	0,22584,35794,
chr2A	101569578	101580103	gene.v2.1_1001.0_chr2A_6.281.ADD	27	*	101569578	101580103	0,0,0	3	590,215,90,	0,1972,10435,
chr3	200917696	200962023	gene.v2.1_1001.0_chr3_1.546.ADD	66	*	200917696	200962023	0,0,0	9	99,106,139,48,78,138,84,51,606,	0,12871,13128,13568,16731,36304,40697,42536,43721,
chr3	17136695	17265645	gene.v2.1_1001.0_chr3_2.497.ADD	9	*	17136695	17265645	0,0,0	4	38,182,45,44,	0,575,1042,128906,
chr3	132744765	132747303	gene.v2.1_1001.0_chr3_3.485.ADD	1305	*	132744765	132747303	0,0,0	3	164,1543,94,	0,331,2444,
chr4	162419442	162447784	gene.v2.1_1001.0_chr4_1.535.ADD	220	*	162419442	162447784	0,0,0	13	100,137,159,153,165,108,204,109,247,158,241,384,100,	0,7650,8766,15206,15667,16756,16955,17249,17774,23638,24440,26893,28242,
chr6	169130315	169131097	gene.v2.1_1001.0_chr6_2.415.ADD	45	*	169130315	169131097	0,0,0	2	230,122,	0,660,
chr6	33305853	33315094	gene.v2.1_1001.0_chr6_3.403.ADD	212	*	33305853	33315094	0,0,0	2	860,2448,	0,6793,
chr8	83344966	83354899	gene.v2.1_1001.0_chr8_2.473.ADD	22	*	83344966	83354899	0,0,0	5	249,184,342,116,131,	0,441,4453,9594,9802,
chr8	142731433	142742366	gene.v2.1_1001.0_chr8_5.481.ADD	57	*	142731433	142742366	0,0,0	4	4,96,125,2742,	0,135,7625,8191,
chr9	127669595	127678816	gene.v2.1_1001.0_chr9_1.776.ADD	155	*	127669595	127678816	0,0,0	3	98,222,98,	0,3567,9123,
chrX	11017461	11035303	gene.v2.1_1001.0_chrX_1.672.ADD	5	*	11017461	11035303	0,0,0	3	314,90,196,	0,13321,17646,
chrX	104255233	104280270	gene.v2.1_1001.0_chrX_13.691.ADD	14	*	104255233	104280270	0,0,0	5	298,188,82,152,81,	0,2105,22275,23273,24956,
chrX	73748253	73807249	gene.v2.1_1001.0_chrX_3.525.ADD	61	*	73748253	73807249	0,0,0	3	124,77,994,	0,57429,58002,
chr11_GL391837_random	3613705	3627190	gene.v2.1_1002.0_chr11_GL391837_random_9.85.ADD	21	*	3613705	3627190	0,0,0	2	82,1740,	0,11745,
chr12	3107388	3125653	gene.v2.1_1002.0_chr12_1.114.ADD	110	*	3107388	3125653	0,0,0	3	747,174,99,	0,1823,18166,
chr13	49807125	49832023	gene.v2.1_1002.0_chr13_6.124.ADD	288	*	49807125	49832023	0,0,0	2	380,1939,	0,22959,
chr15	62450258	62456079	gene.v2.1_1002.0_chr15_2.235.ADD	151	*	62450258	62456079	0,0,0	3	100,210,99,	0,3153,5722,
chr15	22506935	22514991	gene.v2.1_1002.0_chr15_3.187.ADD	9	*	22506935	22514991	0,0,0	3	130,123,54,	0,2689,8002,
chr17	13213324	13216069	gene.v2.1_1002.0_chr17_1.236.ADD	318	*	13213324	13216069	0,0,0	4	365,176,84,16,	0,1831,2549,2729,
chr17	13213324	13216069	gene.v2.1_1002.0_chr17_1.237.ADD	318	*	13213324	13216069	0,0,0	4	365,176,84,16,	0,1831,2549,2729,
chr17	13213324	13216069	gene.v2.1_1002.0_chr17_1.238.ADD	318	*	13213324	13216069	0,0,0	4	365,176,84,16,	0,1831,2549,2729,
chr18	37300578	37365548	gene.v2.1_1002.0_chr18_7.202.ADD	3	*	37300578	37365548	0,0,0	6	96,157,136,209,120,95,	0,37332,55953,59912,60906,64875,
chr19	62235175	62257048	gene.v2.1_1002.0_chr19_4.355.ADD	132	*	62235175	62257048	0,0,0	4	449,127,96,1882,	0,2369,14028,19991,
chr19	41485389	41499072	gene.v2.1_1002.0_chr19_8.214.ADD	31	*	41485389	41499072	0,0,0	7	256,164,41,88,42,84,276,	0,8182,8527,8765,9352,9599,13407,
chr1	95701211	95738103	gene.v2.1_1002.0_chr1_2.19.ADD	31	*	95701211	95738103	0,0,0	3	64,117,265,	0,34966,36627,
chr1	112410377	112416123	gene.v2.1_1002.0_chr1_4.22.ADD	24	*	112410377	112416123	0,0,0	3	75,176,738,	0,1691,5008,
chr4	53109547	53148770	gene.v2.1_1002.0_chr4_1.559.ADD	5	*	53109547	53148770	0,0,0	4	62,75,182,404,	0,15227,37708,38819,
chr5	182002311	182010824	gene.v2.1_1002.0_chr5_3.393.ADD	87	*	182002311	182010824	0,0,0	3	621,333,79,	0,1460,8434,
chr6	32117965	32122918	gene.v2.1_1002.0_chr6_2.574.ADD	486	*	32117965	32122918	0,0,0	4	504,41,200,100,	0,715,2577,4853,
chr7	101908053	101912598	gene.v2.1_1002.0_chr7_gene.v2.1_1000.0_chr7_5.448.ADD	983	*	101908053	101912598	0,0,0	3	309,2254,100,	0,1211,4445,
chr8	7602854	8015334	gene.v2.1_1002.0_chr8_26.463.ADD	35	*	7602854	8015334	0,0,0	3	2032,46,98,	0,4443,412382,
chr9	133521949	133526799	gene.v2.1_1002.0_chr9_1.496.ADD	523	*	133521949	133526799	0,0,0	3	101,246,4075,	0,409,775,
chr9	119822255	119828869	gene.v2.1_1002.0_chr9_2.491.ADD	174	*	119822255	119828869	0,0,0	2	496,1913,	0,4701,
chrX	101843892	101853338	gene.v2.1_1002.0_chrX_2.530.ADD	19	*	101843892	101853338	0,0,0	4	105,164,419,45,	0,976,6316,9401,
chrX	103304565	103437017	gene.v2.1_1002.0_chrX_25.531.ADD	4	*	103304565	103437017	0,0,0	6	218,176,63,164,111,92,	0,60304,73157,79285,99465,132360,
chr10_GL391668_random	2266759	2281853	gene.v2.1_1003.0_chr10_GL391668_random_4.73.ADD	330	*	2266759	2281853	0,0,0	4	791,217,129,99,	0,1001,1886,14995,
chr12	7355058	7357936	gene.v2.1_1003.0_chr12_4.89.ADD	23	*	7355058	7357936	0,0,0	2	79,2633,	0,245,
chr14	100767215	100770814	gene.v2.1_1003.0_chr14_4.183.ADD	13	*	100767215	100770814	0,0,0	3	129,541,47,	0,1877,3552,
chr17	9676892	9710354	gene.v2.1_1003.0_chr17_2.233.ADD	390	*	9676892	9710354	0,0,0	8	1170,1339,194,175,313,975,77,65,	0,1768,5278,5726,7888,12536,14278,33397,
chr17	75528696	75534536	gene.v2.1_1003.0_chr17_8.257.ADD	779	*	75528696	75534536	0,0,0	3	145,115,750,	0,3586,5090,
chr18	17843559	17846196	gene.v2.1_1003.0_chr18_5.299.ADD	41	*	17843559	17846196	0,0,0	3	180,112,261,	0,842,2376,
chr1	186424737	186434456	gene.v2.1_1003.0_chr1_1.31.ADD	35	*	186424737	186434456	0,0,0	6	411,186,192,100,86,94,	0,927,3075,4135,5267,9625,
chr1	184277841	184314672	gene.v2.1_1003.0_chr1_1.35.ADD	33	*	184277841	184314672	0,0,0	2	96,437,	0,36394,
chr22	41885415	41896993	gene.v2.1_1003.0_chr22_1.409.ADD	536	*	41885415	41896993	0,0,0	3	1689,88,468,	0,9343,11110,
chr22	49516876	49518810	gene.v2.1_1003.0_chr22_3.262.ADD	397	*	49516876	49518810	0,0,0	3	35,766,659,	0,235,1275,
chr2A	39311527	39318726	gene.v2.1_1003.0_chr2A_7.414.ADD	1771	*	39311527	39318726	0,0,0	8	894,36,54,111,75,177,181,275,	0,1857,2407,3762,4291,5241,5710,6924,
chr2A	39311527	39318726	gene.v2.1_1003.0_chr2A_7.415.ADD	1771	*	39311527	39318726	0,0,0	8	894,36,54,111,75,177,181,275,	0,1857,2407,3762,4291,5241,5710,6924,
chr5	38388674	38454862	gene.v2.1_1003.0_chr5_3.375.ADD	10	*	38388674	38454862	0,0,0	3	1112,202,24,	0,30190,66164,
chr6	161523491	161528695	gene.v2.1_1003.0_chr6_2.679.ADD	284	*	161523491	161528695	0,0,0	3	123,135,100,	0,898,5104,
chr7	123836715	123844091	gene.v2.1_1003.0_chr7_16.450.ADD	91	*	123836715	123844091	0,0,0	4	207,152,975,2100,	0,287,981,5276,
chr7	29536606	29615750	gene.v2.1_1003.0_chr7_3.429.ADD	172	*	29536606	29615750	0,0,0	3	459,130,94,	0,9292,79050,
chrX	57416095	57502770	gene.v2.1_1003.0_chrX_2.522.ADD	654	*	57416095	57502770	0,0,0	3	351,137,1877,	0,2796,84798,
chr11	80986366	80988017	gene.v2.1_1004.0_chr11_5.95.ADD	40	*	80986366	80988017	0,0,0	3	92,182,439,	0,533,1212,
chr16	30243728	30253045	gene.v2.1_1004.0_chr16_4.170.ADD	43	*	30243728	30253045	0,0,0	2	1037,1033,	0,8284,
chr19	9653020	9659388	gene.v2.1_1004.0_chr19_11.317.ADD	111	*	9653020	9659388	0,0,0	6	414,83,81,127,83,90,	0,1184,1709,2470,3374,6278,
chr2A	40032778	40181446	gene.v2.1_1004.0_chr2A_3.268.ADD	43	*	40032778	40181446	0,0,0	3	72,128,753,	0,64308,147915,
chr6	28402103	28408208	gene.v2.1_1004.0_chr6_3.570.ADD	74	*	28402103	28408208	0,0,0	3	97,1074,65,	0,3136,6040,
chr6	53298988	53305752	gene.v2.1_1004.0_chr6_8.407.ADD	39	*	53298988	53305752	0,0,0	4	433,108,235,1088,	0,1067,2193,5676,
chr7	21476606	21479676	gene.v2.1_1004.0_chr7_1.598.ADD	14	*	21476606	21479676	0,0,0	3	26,35,340,	0,2272,2730,
chr9	94589203	94654006	gene.v2.1_1004.0_chr9_gene.v2.1_1001.0_chr9_2.487.ADD	61	*	94589203	94654006	0,0,0	4	435,66,1101,98,	0,36822,58825,64705,
chrX	15789427	15819132	gene.v2.1_1004.0_chrX_1.794.ADD	18	*	15789427	15819132	0,0,0	4	10,59,336,93,	0,4541,15579,29612,
chr11	114007030	114348668	gene.v2.1_1005.0_chr11_6.82.ADD	42	*	114007030	114348668	0,0,0	3	66,223,536,	0,214858,341102,
chr1	101855227	101906335	gene.v2.1_1005.0_chr1_10.18.ADD	24	*	101855227	101906335	0,0,0	4	7,158,326,91,	0,3569,3997,51017,
chr15	22423590	22460534	gene.v2.1_1006.0_chr15_20.185.ADD	615	*	22423590	22460534	0,0,0	8	98,68,121,109,130,356,164,97,	0,11599,16191,16799,18073,19187,20553,36847,
chr12	97715523	97814230	gene.v2.1_1007.0_chr12_8.103.ADD	10	*	97715523	97814230	0,0,0	10	27,60,146,83,128,187,128,205,162,603,	0,2415,29350,30119,30791,31611,32845,68003,97844,98104,
chr17	76068824	76075283	gene.v2.1_1007.0_chr17_2.290.ADD	45	*	76068824	76075283	0,0,0	3	289,119,96,	0,491,6363,
chr22	22008902	22019840	gene.v2.1_1007.0_chr22_7.248.ADD	134	*	22008902	22019840	0,0,0	4	268,149,79,955,	0,1820,7380,9983,
chr6	22409005	22412627	gene.v2.1_1007.0_chr6_34.397.ADD	23	*	22409005	22412627	0,0,0	2	80,1158,	0,2464,
chr8	13589901	13661598	gene.v2.1_1007.0_chr8_9.732.ADD	69	*	13589901	13661598	0,0,0	12	85,398,156,166,134,223,140,103,206,167,109,2286,	0,47555,48688,52907,54529,55989,58728,62787,64819,66430,68065,69411,
chr16	31918681	31969387	gene.v2.1_1009.0_chr16_7.257.ADD	12	*	31918681	31969387	0,0,0	5	91,4,96,135,86,	0,9428,9937,45029,50620,
chr8	7188455	7204164	gene.v2.1_1011.0_chr8_1.464.ADD	11	*	7188455	7204164	0,0,0	2	18,335,	0,15374,
chr10	6668140	6672118	gene.v2.1_1013.0_chr10_6.45.ADD	85	*	6668140	6672118	0,0,0	4	549,64,239,236,	0,1771,3300,3742,
chr5	27004043	27202953	gene.v2.1_1013.0_chr5_4.374.ADD	35	*	27004043	27202953	0,0,0	4	721,59,307,86,	0,166421,167973,198824,
chr2B	132295873	132335799	gene.v2.1_1017.0_chr2B_9.287.ADD	5	*	132295873	132335799	0,0,0	5	93,111,138,214,43,	0,2204,5669,6644,39883,
chr10_GL391684_random	5857	25326	gene.v2.1_1019.0_chr10_GL391684_random_gene.v2.1_1012.0_chr10_GL391684_random_10.66.ADD	350	*	5857	25326	0,0,0	6	59,1159,59,278,475,783,	0,4778,6971,17229,17699,18686,
chr2B	247447638	247464985	gene.v2.1_1020.0_chr2B_12.300.ADD	32	*	247447638	247464985	0,0,0	3	86,141,639,	0,6182,16708,
chr4_GL389941_random	22582	71729	gene.v2.1_1026.0_chr4_GL389941_random_1.367.ADD	161	*	22582	71729	0,0,0	3	38,59,2179,	0,2059,46968,
chr20	47363172	47369575	gene.v2.1_1030.0_chr20_15.235.ADD	71	*	47363172	47369575	0,0,0	5	107,294,152,170,1946,	0,2175,2711,2961,4457,
chr8	7640740	7774593	gene.v2.1_1032.0_chr8_17.463.ADD	328	*	7640740	7774593	0,0,0	4	1067,89,348,557,	0,35190,132495,133296,
chr6	21874377	22364994	gene.v2.1_1040.0_chr6_15.397.ADD	11	*	21874377	22364994	0,0,0	12	91,80,253,84,134,124,113,145,221,136,174,247,	0,871,2949,134612,242453,357138,393317,398361,404816,425407,452425,490370,
chr1	16762625	16767767	gene.v2.1_1063.0_chr1_38.5.ADD	22	*	16762625	16767767	0,0,0	5	396,220,84,97,265,	0,2666,3311,4057,4877,
chr1	16612326	16761672	gene.v2.1_1125.0_chr1_7.5.ADD	9	*	16612326	16761672	0,0,0	3	283,36,122,	0,1410,149224,

## Sheet: rat
chr11	55716593	55722561	gene.v2.1_1000.0_chr11_gene.v2.1_1003.0_chr11_2.168.ADD	30	+	55716593	55722561	0,0,0	2	354,1404,	0,4564,
chr14	10986433	10994072	gene.v2.1_1000.0_chr14_gene.v2.1_1002.0_chr14_1.283.ADD	34	-	10986433	10994072	0,0,0	2	6079,355,	0,7284,
chr17	58363989	58367168	gene.v2.1_1000.0_chr17_1.376.ADD	24	-	58363989	58367168	0,0,0	2	2381,661,	0,2518,
chr1	289814826	289818452	gene.v2.1_1000.0_chr1_1.132.ADD	46	-	289814826	289818452	0,0,0	3	226,65,2565,	0,659,1061,
chr20	7545028	7557561	gene.v2.1_1000.0_chr20_10.478.ADD	13	-	7545028	7557561	0,0,0	3	341,85,4,	0,6350,12529,
chr3	11353154	11354537	gene.v2.1_1000.0_chr3_gene.v2.1_1003.0_chr3_5.434.ADD	8	+	11353154	11354537	0,0,0	2	410,866,	0,517,
chr6	116001728	116011533	gene.v2.1_1000.0_chr6_gene.v2.1_1006.0_chr6_3.744.ADD	30	-	116001728	116011533	0,0,0	2	2585,143,	0,9662,
chr8	82014164	82021202	gene.v2.1_1000.0_chr8_2.809.ADD	4	+	82014164	82021202	0,0,0	3	427,85,124,	0,1571,6914,
chrX	21976451	21978866	gene.v2.1_1000.0_chrX_4.857.ADD	8	-	21976451	21978866	0,0,0	3	80,213,80,	0,1920,2335,
chr10	45609184	45611422	gene.v2.1_1001.0_chr10_1.152.ADD	37	+	45609184	45611422	0,0,0	2	469,1113,	0,1125,
chr10	50342020	50345341	gene.v2.1_1001.0_chr10_5.157.ADD	12	+	50342020	50345341	0,0,0	2	295,38,	0,3283,
chr13	83982794	84001057	gene.v2.1_1001.0_chr13_13.133.ADD	33	+	83982794	84001057	0,0,0	3	92,812,960,	0,7754,17303,
chr1	222639116	222641929	gene.v2.1_1001.0_chr1_1.42.ADD	15915	-	222639116	222641929	0,0,0	3	452,348,230,	0,2156,2583,
chr6	137945836	137947631	gene.v2.1_1001.0_chr6_3.747.ADD	42	-	137945836	137947631	0,0,0	2	160,496,	0,1299,
chr12	24791682	24808457	gene.v2.1_1002.0_chr12_5.222.ADD	20	-	24791682	24808457	0,0,0	4	1979,203,85,27,	0,9986,13618,16748,
chr3	155269356	155270856	gene.v2.1_1002.0_chr3_4.539.ADD	38	+	155269356	155270856	0,0,0	3	265,110,319,	0,831,1181,
chr4	142928858	142931149	gene.v2.1_1002.0_chr4_3.505.ADD	5	+	142928858	142931149	0,0,0	3	194,144,525,	0,331,1766,
chr6	62076262	62083251	gene.v2.1_1002.0_chr6_10.733.ADD	12	-	62076262	62083251	0,0,0	2	260,469,	0,6520,
chr6	113665300	113669685	gene.v2.1_1002.0_chr6_3.347.ADD	13	+	113665300	113669685	0,0,0	2	302,78,	0,4307,
chr9	45970710	45972935	gene.v2.1_1002.0_chr9_2.671.ADD	283	-	45970710	45972935	0,0,0	2	100,870,	0,1355,
chr10	71759607	71769577	gene.v2.1_1003.0_chr10_14.162.ADD	56	+	71759607	71769577	0,0,0	3	1437,175,414,	0,8414,9556,
chr10	83475623	83480979	gene.v2.1_1003.0_chr10_3.166.ADD	24	+	83475623	83480979	0,0,0	2	230,92,	0,5264,
chr11	34505710	34506901	gene.v2.1_1003.0_chr11_4.196.ADD	8	+	34505710	34506901	0,0,0	2	39,453,	0,738,
chr19	48987718	48991320	gene.v2.1_1003.0_chr19_8.413.ADD	25	+	48987718	48991320	0,0,0	2	1120,78,	0,3524,
chr1	99130261	99150029	gene.v2.1_1003.0_chr1_2.67.ADD	274	+	99130261	99150029	0,0,0	4	99,127,61,2104,	0,16330,16663,17664,
chrX	119290489	119298654	gene.v2.1_1003.0_chrX_2.878.ADD	43	+	119290489	119298654	0,0,0	3	170,156,1404,	0,4047,6761,
chr10	108969215	108971346	gene.v2.1_1004.0_chr10_9.186.ADD	193	-	108969215	108971346	0,0,0	3	433,602,826,	0,598,1305,
chr10	85330652	85336976	gene.v2.1_1005.0_chr10_3.169.ADD	23	-	85330652	85336976	0,0,0	2	83,638,	0,5686,
chr10	74746211	74749599	gene.v2.1_1005.0_chr10_gene.v2.1_1004.0_chr10_3.133.ADD	23	-	74746211	74749599	0,0,0	2	700,154,	0,3234,
chr14	4245684	4262301	gene.v2.1_1005.0_chr14_4.233.ADD	7	+	4245684	4262301	0,0,0	3	161,380,364,	0,6274,16253,
chrX	80087398	80127809	gene.v2.1_1005.0_chrX_gene.v2.1_1001.0_chrX_1.868.ADD	12	+	80087398	80127809	0,0,0	3	1228,147,33,	0,15330,40378,
chr14	61233774	61238230	gene.v2.1_1007.0_chr14_9.290.ADD	73	-	61233774	61238230	0,0,0	2	857,97,	0,4359,
chr1	39896569	39914113	gene.v2.1_1007.0_chr1_8.23.ADD	90	-	39896569	39914113	0,0,0	4	485,96,127,95,	0,12445,12983,17449,
chr1	39896569	39914113	gene.v2.1_1007.0_chr1_8.24.ADD	90	-	39896569	39914113	0,0,0	4	485,96,127,95,	0,12445,12983,17449,
chr14	61243768	61248637	gene.v2.1_1010.0_chr14_16.290.ADD	29	-	61243768	61248637	0,0,0	2	2179,201,	0,4668,
chr7	9972561	10000299	gene.v2.1_1011.0_chr7_4.762.ADD	39	-	9972561	10000299	0,0,0	4	1331,61,127,137,	0,19073,19329,27601,
chr1	32903304	32905943	gene.v2.1_1012.0_chr1_gene.v2.1_1008.0_chr1_gene.v2.1_1001.0_chr1_gene.v2.1_1003.0_chr1_4.12.ADD	53430	-	32903304	32905943	0,0,0	2	751,1658,	0,981,
chr1	32903304	32905943	gene.v2.1_1012.0_chr1_gene.v2.1_1008.0_chr1_gene.v2.1_1001.0_chr1_gene.v2.1_1003.0_chr1_4.13.ADD	53430	-	32903304	32905943	0,0,0	2	751,1658,	0,981,
chr1	32903304	32905943	gene.v2.1_1012.0_chr1_gene.v2.1_1008.0_chr1_gene.v2.1_1001.0_chr1_gene.v2.1_1003.0_chr1_4.14.ADD	53430	-	32903304	32905943	0,0,0	2	751,1658,	0,981,
chr3	65886112	65887348	gene.v2.1_1013.0_chr3_gene.v2.1_1015.0_chr3_12.280.ADD	10	-	65886112	65887348	0,0,0	2	434,669,	0,567,
chr20	5333991	5383454	gene.v2.1_1016.0_chr20_25.476.ADD	12	-	5333991	5383454	0,0,0	2	173,1058,	0,48405,
chrX	107287321	107336385	gene.v2.1_1016.0_chrX_5.872.ADD	6	+	107287321	107336385	0,0,0	5	167,223,85,41,88,	0,2839,5747,21153,48976,
chr3	65867753	65877216	gene.v2.1_1018.0_chr3_7.280.ADD	8	-	65867753	65877216	0,0,0	5	684,294,58,77,58,	0,1151,3999,4818,9405,
chr10	84672175	84694658	gene.v2.1_1020.0_chr10_25.168.ADD	18	+	84672175	84694658	0,0,0	4	144,264,134,402,	0,836,8977,22081,
chr6	142946304	142948021	gene.v2.1_1129.0_chr6_gene.v2.1_1068.0_chr6_935.751.ADD	50	+	142946304	142948021	0,0,0	2	128,699,	0,1018,
chr6	142886340	142957225	gene.v2.1_1227.0_chr6_gene.v2.1_1141.0_chr6_578.751.ADD	296	+	142886340	142957225	0,0,0	22	1458,81,195,276,54,122,88,44,85,88,86,80,70,134,85,92,53,87,901,89,2120,1158,	0,4815,9325,10591,11886,14776,17889,23778,25576,30916,37718,38515,40472,41385,41672,42871,45098,45659,46266,49015,49779,69727,
chr6	88725927	88728135	rat.naive_gene.v2.1_1004.0_chr6	0	+	88725927	88728135	0,0,0	2	174,987,	0,1221,
chr4	7799254	7828690	rat.naive_gene.v2.1_1013.0_chr4	1	+	7799254	7828690	0,0,0	3	1069,149,380,	0,4130,29056,
chr5	122229305	122229920	rat.naive_gene.v2.1_1022.0_chr5	1	-	122229305	122229920	0,0,0	2	45,334,	0,281,
chr1	37321886	37337994	rat.naive_gene.v2.1_10276.0_chr1	0	+	37321886	37337994	0,0,0	5	367,132,125,222,497,	0,449,8396,15246,15611,
chr18	26884796	26890728	rat.naive_gene.v2.1_1029.0_chr18	7	+	26884796	26890728	0,0,0	3	603,181,3012,	0,1007,2920,
chr19	62696826	62733638	rat.naive_gene.v2.1_1036.0_chr19	1	-	62696826	62733638	0,0,0	5	2365,928,131,117,215,	0,3155,4742,34943,36597,
chr1	222775849	222780810	rat.naive_gene.v2.1_10391.0_chr1	0	-	222775849	222780810	0,0,0	2	95,637,	0,4324,
chr16	53137659	53197905	rat.naive_gene.v2.1_1062.0_chr16	0	-	53137659	53197905	0,0,0	11	502,105,102,100,121,99,186,147,289,50,122,	0,1776,7591,18004,26191,35171,42224,45620,50873,59451,60124,
chr1	131809299	131815684	rat.naive_gene.v2.1_10667.0_chr1	0	-	131809299	131815684	0,0,0	2	420,223,	0,6162,
chr5	21500086	21517883	rat.naive_gene.v2.1_1080.0_chr5	0	+	21500086	21517883	0,0,0	2	3674,173,	0,17624,
chr11	65080429	65089737	rat.naive_gene.v2.1_1084.0_chr11	1	-	65080429	65089737	0,0,0	4	240,183,4149,123,	0,3579,4751,9185,
chr16	46663570	46704249	rat.naive_gene.v2.1_1090.0_chr16	1	-	46663570	46704249	0,0,0	3	746,209,389,	0,30349,40290,
chrX	97878176	97878655	rat.naive_gene.v2.1_1093.0_chrX	28	+	97878176	97878655	0,0,0	2	59,307,	0,172,
chr3	160724237	160727766	rat.naive_gene.v2.1_1097.0_chr3	4	-	160724237	160727766	0,0,0	2	1832,318,	0,3211,
chr19	25429672	25433421	rat.naive_gene.v2.1_1110.0_chr19	0	-	25429672	25433421	0,0,0	3	1195,470,305,	0,2882,3444,
chr4	100028	109901	rat.naive_gene.v2.1_1130.0_chr4	3	+	100028	109901	0,0,0	6	1995,108,1117,137,131,1604,	0,2473,4395,6302,7866,8269,
chr11	34961350	34972592	rat.naive_gene.v2.1_1136.0_chr11	1	-	34961350	34972592	0,0,0	5	4304,69,83,112,81,	0,6549,9031,9313,11161,
chr11	27688608	27715427	rat.naive_gene.v2.1_1140.0_chr11	1	-	27688608	27715427	0,0,0	2	880,98,	0,26721,
chr7	103219739	103441775	rat.naive_gene.v2.1_1167.0_chr7	3	+	103219739	103441775	0,0,0	9	216,107,103,86,129,195,96,165,1835,	0,74416,74627,142116,212769,213030,214236,216498,220201,
chr2	175812797	176104010	rat.naive_gene.v2.1_1177.0_chr2	1	-	175812797	176104010	0,0,0	2	546,475,	0,290738,
chr17	92316484	92319013	rat.naive_gene.v2.1_1180.0_chr17	1	-	92316484	92319013	0,0,0	2	663,176,	0,2353,
chr13	53943016	53945255	rat.naive_gene.v2.1_1181.0_chr13	1	+	53943016	53945255	0,0,0	2	126,848,	0,1391,
chr2	110368	112935	rat.naive_gene.v2.1_1188.0_chr2	1	+	110368	112935	0,0,0	2	57,1078,	0,1489,
chr12	14032513	14035539	rat.naive_gene.v2.1_1202.0_chr12	1	-	14032513	14035539	0,0,0	2	2412,159,	0,2867,
chr15	93872025	93876891	rat.naive_gene.v2.1_1206.0_chr15	2	+	93872025	93876891	0,0,0	3	2281,62,296,	0,3264,4570,
chr17	57428845	57689838	rat.naive_gene.v2.1_1210.0_chr17	1	-	57428845	57689838	0,0,0	6	1900,245,130,217,81,351,	0,8222,38118,106004,224228,260642,
chr7	61051907	61057564	rat.naive_gene.v2.1_1222.0_chr7	2	-	61051907	61057564	0,0,0	3	1001,114,3412,	0,1420,2245,
chr9	46585588	46593882	rat.naive_gene.v2.1_1236.0_chr9	0	+	46585588	46593882	0,0,0	4	100,82,225,3099,	0,521,3343,5195,
chr5	11451422	11488829	rat.naive_gene.v2.1_1255.0_chr5	1	-	11451422	11488829	0,0,0	3	2230,1701,687,	0,2345,36720,
chr6	153309938	153312882	rat.naive_gene.v2.1_1256.0_chr6	1	-	153309938	153312882	0,0,0	3	1013,175,286,	0,1734,2658,
chr6	132940603	132942200	rat.naive_gene.v2.1_1293.0_chr6	1	+	132940603	132942200	0,0,0	2	179,381,	0,1216,
chr8	71363185	71373131	rat.naive_gene.v2.1_1309.0_chr8	1	+	71363185	71373131	0,0,0	2	241,226,	0,9720,
chr16	447189	460662	rat.naive_gene.v2.1_1318.0_chr16	1	-	447189	460662	0,0,0	3	330,137,129,	0,3562,13344,
chr3	143414623	143418538	rat.naive_gene.v2.1_1328.0_chr3	1	-	143414623	143418538	0,0,0	3	277,313,157,	0,2068,3758,
chr4	163406810	163411536	rat.naive_gene.v2.1_1357.0_chr4	1	+	163406810	163411536	0,0,0	4	719,1306,83,238,	0,1319,3659,4488,
chr18	7623411	7937040	rat.naive_gene.v2.1_1377.0_chr18	0	-	7623411	7937040	0,0,0	9	57,114,147,121,75,94,127,174,2910,	0,21582,22120,24230,26562,29814,56562,66943,310719,
chr13	58617722	58669272	rat.naive_gene.v2.1_1390.0_chr13	1	+	58617722	58669272	0,0,0	4	79,737,148,1208,	0,1031,1894,50342,
chr7	138186617	138207171	rat.naive_gene.v2.1_1390.0_chr7	0	-	138186617	138207171	0,0,0	3	180,1730,190,	0,3801,20364,
chr8	128488143	128489453	rat.naive_gene.v2.1_1393.0_chr8	0	+	128488143	128489453	0,0,0	2	1094,99,	0,1211,
chr6	120810781	120869222	rat.naive_gene.v2.1_1399.0_chr6	1	+	120810781	120869222	0,0,0	2	170,502,	0,57939,
chr16	46722932	46723751	rat.naive_gene.v2.1_1407.0_chr16	2	-	46722932	46723751	0,0,0	2	572,120,	0,699,
chr2	243011349	243016477	rat.naive_gene.v2.1_1411.0_chr2	1	+	243011349	243016477	0,0,0	2	336,1392,	0,3736,
chr18	26282405	26283643	rat.naive_gene.v2.1_1432.0_chr18	22	+	26282405	26283643	0,0,0	2	317,351,	0,887,
chr19	48989244	48992422	rat.naive_gene.v2.1_1432.0_chr19	4	+	48989244	48992422	0,0,0	3	265,78,1180,	0,1784,1998,
chr6	23763663	23931719	rat.naive_gene.v2.1_1445.0_chr6	0	+	23763663	23931719	0,0,0	4	792,101,55,6657,	0,949,24690,161399,
chr19	44991011	44999741	rat.naive_gene.v2.1_1452.0_chr19	2	+	44991011	44999741	0,0,0	3	76,113,1607,	0,6577,7123,
chr3	17856057	17858734	rat.naive_gene.v2.1_1475.0_chr3	1	+	17856057	17858734	0,0,0	2	311,1083,	0,1594,
chr11	77315991	77321513	rat.naive_gene.v2.1_1479.0_chr11	0	-	77315991	77321513	0,0,0	3	332,129,940,	0,1004,4582,
chr19	27065087	27082154	rat.naive_gene.v2.1_1480.0_chr19	1	-	27065087	27082154	0,0,0	5	2541,170,200,167,103,	0,2863,4537,9941,16964,
chr11	42069038	42086344	rat.naive_gene.v2.1_1502.0_chr11	2	+	42069038	42086344	0,0,0	2	21,2733,	0,14573,
chr15	58760146	58764272	rat.naive_gene.v2.1_1503.0_chr15	13	-	58760146	58764272	0,0,0	3	286,87,33,	0,3165,4093,
chr15	32233334	32242423	rat.naive_gene.v2.1_1518.0_chr15	1	-	32233334	32242423	0,0,0	2	2510,1237,	0,7852,
chr11	84924293	84935301	rat.naive_gene.v2.1_1521.0_chr11	1	-	84924293	84935301	0,0,0	5	742,195,64,362,21,	0,1747,2372,9578,10987,
chr13	59056102	59075554	rat.naive_gene.v2.1_1539.0_chr13	0	-	59056102	59075554	0,0,0	3	5304,73,254,	0,9254,19198,
chr16	56694017	56696013	rat.naive_gene.v2.1_1542.0_chr16	0	+	56694017	56696013	0,0,0	2	1112,676,	0,1320,
chr7	61998481	62003512	rat.naive_gene.v2.1_1542.0_chr7	0	-	61998481	62003512	0,0,0	3	3268,102,38,	0,4608,4993,
chr7	90799093	91016904	rat.naive_gene.v2.1_1543.0_chr7	0	+	90799093	91016904	0,0,0	4	269,123,138,2115,	0,56584,178542,215696,
chr13	55857144	55865862	rat.naive_gene.v2.1_1544.0_chr13	0	+	55857144	55865862	0,0,0	5	114,143,102,88,1516,	0,223,5753,6407,7202,
chr13	42415712	42416777	rat.naive_gene.v2.1_1556.0_chr13	1	-	42415712	42416777	0,0,0	2	267,679,	0,386,
chr14	30733692	30742050	rat.naive_gene.v2.1_1556.0_chr14	5	+	30733692	30742050	0,0,0	2	240,231,	0,8127,
chr5	149553873	149577293	rat.naive_gene.v2.1_1556.0_chr5	2	-	149553873	149577293	0,0,0	4	4692,108,221,34,	0,18401,21593,23386,
chrX	120076290	120081794	rat.naive_gene.v2.1_1566.0_chrX	1	-	120076290	120081794	0,0,0	2	1779,319,	0,5185,
chr15	62003105	62008135	rat.naive_gene.v2.1_1570.0_chr15	2	-	62003105	62008135	0,0,0	2	3151,231,	0,4799,
chr13	55235743	55245194	rat.naive_gene.v2.1_1573.0_chr13	1	-	55235743	55245194	0,0,0	2	4513,229,	0,9222,
chr20	26935522	26951401	rat.naive_gene.v2.1_1573.0_chr20	0	+	26935522	26951401	0,0,0	3	2306,179,2045,	0,8443,13834,
chr1	3369275	3373456	rat.naive_gene.v2.1_1575.0_chr1	2	+	3369275	3373456	0,0,0	3	208,87,2306,	0,612,1875,
chrX	1026443	1106848	rat.naive_gene.v2.1_1589.0_chrX	1	-	1026443	1106848	0,0,0	5	5442,96,127,29,125,	0,30876,45188,60890,80280,
chr2	203218176	203268802	rat.naive_gene.v2.1_1592.0_chr2	1	+	203218176	203268802	0,0,0	3	533,48,832,	0,48489,49794,
chr19	27477517	27489969	rat.naive_gene.v2.1_1598.0_chr19	1	-	27477517	27489969	0,0,0	3	2259,64,472,	0,7059,11980,
chr4	42728544	42806047	rat.naive_gene.v2.1_1599.0_chr4	1	-	42728544	42806047	0,0,0	2	610,5263,	0,72240,
chr6	6445703	6465946	rat.naive_gene.v2.1_1613.0_chr6	1	+	6445703	6465946	0,0,0	5	195,158,187,106,468,	0,9554,10313,19536,19775,
chr3	70736744	70746696	rat.naive_gene.v2.1_1616.0_chr3	1	+	70736744	70746696	0,0,0	3	59,215,4506,	0,2583,5446,
chr2	231007062	231008712	rat.naive_gene.v2.1_1618.0_chr2	1	-	231007062	231008712	0,0,0	2	502,1043,	0,607,
chr16	51864982	51883367	rat.naive_gene.v2.1_1646.0_chr16	1	+	51864982	51883367	0,0,0	5	298,132,57,82,3241,	0,1744,2403,12973,15144,
chr14	30695921	30697838	rat.naive_gene.v2.1_1650.0_chr14	1	+	30695921	30697838	0,0,0	2	268,1327,	0,590,
chr3	123974538	124031247	rat.naive_gene.v2.1_1656.0_chr3	0	-	123974538	124031247	0,0,0	2	174,2586,	0,54123,
chr6	36882837	36887653	rat.naive_gene.v2.1_1672.0_chr6	1	-	36882837	36887653	0,0,0	2	2298,2232,	0,2584,
chr4	226833175	226839559	rat.naive_gene.v2.1_1686.0_chr4	1	+	226833175	226839559	0,0,0	3	89,91,3228,	0,2128,3156,
chr9	27236711	27251147	rat.naive_gene.v2.1_1686.0_chr9	1	-	27236711	27251147	0,0,0	3	900,208,109,	0,1534,14327,
chr19	34318168	34322295	rat.naive_gene.v2.1_1695.0_chr19	7	+	34318168	34322295	0,0,0	2	38,756,	0,3371,
chr12	8059422	8061543	rat.naive_gene.v2.1_1699.0_chr12	1	+	8059422	8061543	0,0,0	2	40,1769,	0,352,
chr20	12873702	12875211	rat.naive_gene.v2.1_1700.0_chr20	1	+	12873702	12875211	0,0,0	2	65,1187,	0,322,
chr18	2385913	2435957	rat.naive_gene.v2.1_1711.0_chr18	1	+	2385913	2435957	0,0,0	2	854,284,	0,49760,
chr9	71178187	71188083	rat.naive_gene.v2.1_1722.0_chr9	1	+	71178187	71188083	0,0,0	2	205,493,	0,9403,
chr17	16361374	16464640	rat.naive_gene.v2.1_1726.0_chr17	0	+	16361374	16464640	0,0,0	3	105,149,4733,	0,30776,98533,
chr14	17587091	17656122	rat.naive_gene.v2.1_1730.0_chr14	0	+	17587091	17656122	0,0,0	5	544,100,58,629,2286,	0,9059,11656,31196,66745,
chr3	33570341	33600205	rat.naive_gene.v2.1_1738.0_chr3	15	+	33570341	33600205	0,0,0	3	42,201,2150,	0,8897,27714,
chr1	55409042	55486172	rat.naive_gene.v2.1_1755.0_chr1	10	+	55409042	55486172	0,0,0	2	1425,7,	0,77123,
chr4	178176492	178183200	rat.naive_gene.v2.1_1763.0_chr4	1	+	178176492	178183200	0,0,0	3	37,179,3001,	0,807,3707,
chr12	8065459	8067904	rat.naive_gene.v2.1_1774.0_chr12	0	+	8065459	8067904	0,0,0	2	672,1664,	0,781,
chr18	54322988	54327286	rat.naive_gene.v2.1_1788.0_chr18	1	-	54322988	54327286	0,0,0	3	1449,118,122,	0,2319,4176,
chrX	147521980	147526450	rat.naive_gene.v2.1_1790.0_chrX	1	+	147521980	147526450	0,0,0	2	740,292,	0,4178,
chr4	207295544	207311853	rat.naive_gene.v2.1_1802.0_chr4	0	+	207295544	207311853	0,0,0	3	118,84,1041,	0,12691,15268,
chr7	57105642	57111845	rat.naive_gene.v2.1_1805.0_chr7	4	-	57105642	57111845	0,0,0	2	1551,38,	0,6165,
chr19	56694093	56722219	rat.naive_gene.v2.1_1807.0_chr19	0	-	56694093	56722219	0,0,0	3	166,81,10275,	0,459,17851,
chr20	11731551	11753472	rat.naive_gene.v2.1_1825.0_chr20	1	-	11731551	11753472	0,0,0	3	1028,176,302,	0,2393,21619,
chr10	111723033	112169672	rat.naive_gene.v2.1_1827.0_chr10	1	+	111723033	112169672	0,0,0	3	682,49,521,	0,114687,446118,
chr12	3994550	4034746	rat.naive_gene.v2.1_1828.0_chr12	0	-	3994550	4034746	0,0,0	3	787,177,470,	0,14913,39726,
chr12	9388463	9668658	rat.naive_gene.v2.1_1835.0_chr12	1	+	9388463	9668658	0,0,0	2	1596,201,	0,279994,
chr17	70130936	70132164	rat.naive_gene.v2.1_1848.0_chr17	2	-	70130936	70132164	0,0,0	2	490,62,	0,1166,
chr2	175816440	176159704	rat.naive_gene.v2.1_1850.0_chr2	1	-	175816440	176159704	0,0,0	2	286,546,	0,342718,
chr1	63701265	63724670	rat.naive_gene.v2.1_1857.0_chr1	0	+	63701265	63724670	0,0,0	2	16,431,	0,22974,
chrX	133033867	133038900	rat.naive_gene.v2.1_1866.0_chrX	1	+	133033867	133038900	0,0,0	3	39,856,55,	0,2877,4978,
chr18	48423572	48428096	rat.naive_gene.v2.1_1872.0_chr18	1	+	48423572	48428096	0,0,0	2	383,687,	0,3837,
chr5	60917789	60936507	rat.naive_gene.v2.1_1891.0_chr5	1	+	60917789	60936507	0,0,0	3	4127,162,810,	0,17195,17908,
chr6	147002265	147005848	rat.naive_gene.v2.1_1895.0_chr6	1	-	147002265	147005848	0,0,0	2	1250,62,	0,3521,
chr8	112206823	112213672	rat.naive_gene.v2.1_1897.0_chr8	3	+	112206823	112213672	0,0,0	4	253,74,2413,204,	0,733,1123,6645,
chr19	44406492	44419917	rat.naive_gene.v2.1_1903.0_chr19	1	-	44406492	44419917	0,0,0	3	416,133,104,	0,4366,13321,
chr13	15936771	15959351	rat.naive_gene.v2.1_1909.0_chr13	2	-	15936771	15959351	0,0,0	4	69,3859,84,174,	0,1304,15307,22406,
chr6	6434742	6440734	rat.naive_gene.v2.1_1911.0_chr6	1	-	6434742	6440734	0,0,0	2	2336,395,	0,5597,
chr2	53779246	53781749	rat.naive_gene.v2.1_1916.0_chr2	1	+	53779246	53781749	0,0,0	3	62,183,1488,	0,653,1015,
chr19	61008755	61017482	rat.naive_gene.v2.1_1917.0_chr19	1	+	61008755	61017482	0,0,0	5	377,361,107,612,1452,	0,548,2154,4735,7275,
chr20	42325861	42333967	rat.naive_gene.v2.1_1922.0_chr20	5	-	42325861	42333967	0,0,0	2	1034,40,	0,8066,
chr9	85004121	85009706	rat.naive_gene.v2.1_1922.0_chr9	2	-	85004121	85009706	0,0,0	2	1326,198,	0,5387,
chr17	52168962	52171576	rat.naive_gene.v2.1_1927.0_chr17	17	+	52168962	52171576	0,0,0	3	212,106,2096,	0,336,518,
chr13	18543823	18562047	rat.naive_gene.v2.1_1929.0_chr13	0	-	18543823	18562047	0,0,0	3	5054,495,174,	0,15560,18050,
chr2	57866557	57879327	rat.naive_gene.v2.1_1948.0_chr2	0	+	57866557	57879327	0,0,0	4	2496,135,141,232,	0,8424,10410,12538,
chr7	11024384	11086200	rat.naive_gene.v2.1_1953.0_chr7	1	-	11024384	11086200	0,0,0	3	2411,19,98,	0,19847,61718,
chrX	4469369	4476334	rat.naive_gene.v2.1_1962.0_chrX	2	+	4469369	4476334	0,0,0	2	193,579,	0,6386,
chr6	48807328	48808122	rat.naive_gene.v2.1_1967.0_chr6	1	-	48807328	48808122	0,0,0	2	666,48,	0,746,
chr6	87684631	87688863	rat.naive_gene.v2.1_1970.0_chr6	10	+	87684631	87688863	0,0,0	4	119,765,79,79,	0,1398,3874,4153,
chrX	133036375	133043714	rat.naive_gene.v2.1_1975.0_chrX	0	+	133036375	133043714	0,0,0	3	360,2545,860,	0,3271,6479,
chr12	449535	473781	rat.naive_gene.v2.1_1976.0_chr12	10	-	449535	473781	0,0,0	2	248,982,	0,23264,
chr17	79036475	79037637	rat.naive_gene.v2.1_1984.0_chr17	3	-	79036475	79037637	0,0,0	2	542,173,	0,989,
chr20	7437217	7479379	rat.naive_gene.v2.1_1985.0_chr20	1	+	7437217	7479379	0,0,0	2	520,62,	0,42100,
chr3	96726092	96752210	rat.naive_gene.v2.1_1993.0_chr3	9	+	96726092	96752210	0,0,0	6	213,66,938,72,69,584,	0,3050,3947,15168,16805,25534,
chr16	19417304	19432655	rat.naive_gene.v2.1_2002.0_chr16	1	+	19417304	19432655	0,0,0	2	79,2420,	0,12931,
chr4	13133278	13212392	rat.naive_gene.v2.1_2005.0_chr4	0	-	13133278	13212392	0,0,0	5	3292,100,113,66,206,	0,4506,7280,74247,78908,
chr11	10811927	10864169	rat.naive_gene.v2.1_2024.0_chr11	2	+	10811927	10864169	0,0,0	3	135,127,623,	0,3423,51619,
chr6	21110928	21117462	rat.naive_gene.v2.1_2025.0_chr6	2	+	21110928	21117462	0,0,0	3	301,193,3873,	0,604,2661,
chr19	47634630	47739369	rat.naive_gene.v2.1_2037.0_chr19	1	-	47634630	47739369	0,0,0	4	198,95,172,304,	0,6396,45355,104435,
chr18	72112367	72117147	rat.naive_gene.v2.1_2038.0_chr18	0	+	72112367	72117147	0,0,0	3	146,41,2160,	0,2151,2620,
chr4	31652801	31658883	rat.naive_gene.v2.1_2047.0_chr4	1	+	31652801	31658883	0,0,0	3	71,1848,1059,	0,968,5023,
chr17	7900760	7908227	rat.naive_gene.v2.1_2052.0_chr17	4	-	7900760	7908227	0,0,0	3	199,194,186,	0,6881,7281,
chr19	10354374	10369524	rat.naive_gene.v2.1_2054.0_chr19	0	+	10354374	10369524	0,0,0	3	146,2583,28,	0,12473,15122,
chr9	26104872	26108959	rat.naive_gene.v2.1_2056.0_chr9	3	-	26104872	26108959	0,0,0	4	1144,229,48,47,	0,1251,3513,4040,
chr2	106735196	106766515	rat.naive_gene.v2.1_2058.0_chr2	1	+	106735196	106766515	0,0,0	4	33,127,61,2866,	0,20059,20377,28453,
chr9	88630060	88641333	rat.naive_gene.v2.1_2059.0_chr9	3	+	88630060	88641333	0,0,0	3	273,154,3344,	0,7290,7929,
chr16	83627698	83672516	rat.naive_gene.v2.1_2073.0_chr16	1	+	83627698	83672516	0,0,0	4	69,82,149,614,	0,37735,38748,44204,
chr18	48590682	48592314	rat.naive_gene.v2.1_2074.0_chr18	9	+	48590682	48592314	0,0,0	2	111,746,	0,886,
chr9	49405453	49407234	rat.naive_gene.v2.1_2083.0_chr9	3	-	49405453	49407234	0,0,0	2	953,254,	0,1527,
chr20	57784236	57785599	rat.naive_gene.v2.1_2110.0_chr20	2	+	57784236	57785599	0,0,0	3	183,221,194,	0,459,1169,
chrX	2086950	2090381	rat.naive_gene.v2.1_2123.0_chrX	0	-	2086950	2090381	0,0,0	2	3007,206,	0,3225,
chrX	16726265	16727111	rat.naive_gene.v2.1_2135.0_chrX	4	+	16726265	16727111	0,0,0	2	251,434,	0,412,
chr2	176344878	176365902	rat.naive_gene.v2.1_2138.0_chr2	0	+	176344878	176365902	0,0,0	2	4765,6156,	0,14868,
chr8	128473373	128495127	rat.naive_gene.v2.1_2151.0_chr8	1	+	128473373	128495127	0,0,0	3	401,149,2187,	0,780,19567,
chrX	144727376	145017026	rat.naive_gene.v2.1_2162.0_chrX	1	+	144727376	145017026	0,0,0	5	86,89,48,29,208,	0,15763,60733,77526,289442,
chr11	85351934	85361459	rat.naive_gene.v2.1_2164.0_chr11	0	-	85351934	85361459	0,0,0	2	1126,1310,	0,8215,
chr11	77196379	77198696	rat.naive_gene.v2.1_2190.0_chr11	0	-	77196379	77198696	0,0,0	2	1623,168,	0,2149,
chr8	60067912	60072681	rat.naive_gene.v2.1_2190.0_chr8	1	-	60067912	60072681	0,0,0	4	2295,191,206,244,	0,2468,3301,4525,
chr8	21696657	21710278	rat.naive_gene.v2.1_2192.0_chr8	1	-	21696657	21710278	0,0,0	4	1189,163,1272,606,	0,3247,10996,13015,
chr8	128495216	128499442	rat.naive_gene.v2.1_2197.0_chr8	0	+	128495216	128499442	0,0,0	4	34,74,133,2362,	0,423,1046,1864,
chr3	17249355	17250394	rat.naive_gene.v2.1_2213.0_chr3	1	-	17249355	17250394	0,0,0	2	416,201,	0,838,
chrX	73736142	73762173	rat.naive_gene.v2.1_2220.0_chrX	0	-	73736142	73762173	0,0,0	4	3012,127,487,355,	0,4823,6593,25676,
chr11	76695741	76696508	rat.naive_gene.v2.1_2224.0_chr11	1	-	76695741	76696508	0,0,0	2	433,161,	0,606,
chr7	79162267	79191033	rat.naive_gene.v2.1_2224.0_chr7	0	+	79162267	79191033	0,0,0	9	4294,94,171,83,107,411,297,56,4847,	0,7386,13620,14815,17672,18208,23124,23746,23919,
chr4	218605980	218615463	rat.naive_gene.v2.1_2234.0_chr4	1	-	218605980	218615463	0,0,0	4	257,68,400,933,	0,4242,7019,8550,
chr11	65066234	65076423	rat.naive_gene.v2.1_2245.0_chr11	0	-	65066234	65076423	0,0,0	2	2636,2569,	0,7620,
chr20	34355776	34357457	rat.naive_gene.v2.1_2245.0_chr20	2	+	34355776	34357457	0,0,0	2	308,109,	0,1572,
chrX	119045273	119049391	rat.naive_gene.v2.1_2248.0_chrX	1	+	119045273	119049391	0,0,0	3	19,133,1755,	0,1750,2363,
chr6	49894273	49910145	rat.naive_gene.v2.1_2257.0_chr6	1	+	49894273	49910145	0,0,0	3	3332,49,2309,	0,12583,13563,
chr16	56674034	56693967	rat.naive_gene.v2.1_2266.0_chr16	0	+	56674034	56693967	0,0,0	3	638,214,894,	0,2225,19039,
chr14	30697882	30699947	rat.naive_gene.v2.1_2275.0_chr14	1	+	30697882	30699947	0,0,0	2	294,764,	0,1301,
chr2	64322882	64336333	rat.naive_gene.v2.1_2291.0_chr2	1	+	64322882	64336333	0,0,0	4	254,722,192,1233,	0,351,9386,12218,
chr11	76698607	76702894	rat.naive_gene.v2.1_2297.0_chr11	1	+	76698607	76702894	0,0,0	2	362,3804,	0,483,
chr11	79881374	79889153	rat.naive_gene.v2.1_2298.0_chr11	1	+	79881374	79889153	0,0,0	4	89,123,176,4870,	0,1976,2629,2909,
chr19	9548826	9567268	rat.naive_gene.v2.1_2318.0_chr19	1	-	9548826	9567268	0,0,0	6	271,120,99,97,127,693,	0,670,2823,3313,16189,17749,
chr6	6432261	6433764	rat.naive_gene.v2.1_2324.0_chr6	2	+	6432261	6433764	0,0,0	2	78,1148,	0,355,
chr9	28361709	28389532	rat.naive_gene.v2.1_2330.0_chr9	1	+	28361709	28389532	0,0,0	2	72,23944,	0,3879,
chr2	62522120	62527050	rat.naive_gene.v2.1_2338.0_chr2	1	-	62522120	62527050	0,0,0	5	501,33,219,132,423,	0,915,2512,3027,4507,
chr20	22007088	22011414	rat.naive_gene.v2.1_2351.0_chr20	0	-	22007088	22011414	0,0,0	3	1260,199,134,	0,1489,4192,
chr9	79992542	80022436	rat.naive_gene.v2.1_2366.0_chr9	0	+	79992542	80022436	0,0,0	3	132,70,2208,	0,21456,27686,
chr9	37512949	37515824	rat.naive_gene.v2.1_2375.0_chr9	0	-	37512949	37515824	0,0,0	2	2226,523,	0,2352,
chrX	50919792	50945509	rat.naive_gene.v2.1_2383.0_chrX	4	-	50919792	50945509	0,0,0	2	2674,3928,	0,21789,
chr17	13100845	13112899	rat.naive_gene.v2.1_2394.0_chr17	2	+	13100845	13112899	0,0,0	4	346,134,123,2241,	0,3334,4224,9813,
chrX	137521274	137794782	rat.naive_gene.v2.1_2397.0_chrX	1	-	137521274	137794782	0,0,0	7	330,69,153,165,51,153,124,	0,266250,266749,268531,268791,272434,273384,
chr16	18467934	18474392	rat.naive_gene.v2.1_2404.0_chr16	1	+	18467934	18474392	0,0,0	3	3348,63,127,	0,3919,6331,
chr12	12517619	12530727	rat.naive_gene.v2.1_2409.0_chr12	3	-	12517619	12530727	0,0,0	4	355,319,157,263,	0,1084,11373,12845,
chr4	240773282	240778752	rat.naive_gene.v2.1_2411.0_chr4	0	+	240773282	240778752	0,0,0	3	275,268,2623,	0,2204,2847,
chr5	173927439	173928994	rat.naive_gene.v2.1_2411.0_chr5	1	-	173927439	173928994	0,0,0	2	1162,119,	0,1436,
chr15	68810254	68818897	rat.naive_gene.v2.1_2413.0_chr15	0	+	68810254	68818897	0,0,0	3	60,57,2364,	0,3777,6279,
chr17	8062739	8070142	rat.naive_gene.v2.1_2413.0_chr17	1	-	8062739	8070142	0,0,0	3	466,302,424,	0,5298,6979,
chr15	48475680	48477670	rat.naive_gene.v2.1_2421.0_chr15	2	+	48475680	48477670	0,0,0	3	121,107,212,	0,406,1778,
chrX	75243081	75291514	rat.naive_gene.v2.1_2428.0_chrX	0	-	75243081	75291514	0,0,0	11	220,114,4517,77,48,93,131,60,105,162,191,	0,10248,12986,23306,30850,32933,33148,33932,34588,40598,48242,
chr10	105308598	105312886	rat.naive_gene.v2.1_2446.0_chr10	20	+	105308598	105312886	0,0,0	6	98,140,48,148,72,300,	0,481,893,2448,2827,3988,
chr12	45491777	45495158	rat.naive_gene.v2.1_2447.0_chr12	1	+	45491777	45495158	0,0,0	2	340,2667,	0,714,
chr9	10537305	10546958	rat.naive_gene.v2.1_2460.0_chr9	0	+	10537305	10546958	0,0,0	2	962,1004,	0,8649,
chr9	111616212	111620232	rat.naive_gene.v2.1_2484.0_chr9	2	-	111616212	111620232	0,0,0	3	1445,1814,81,	0,1532,3939,
chr17	73613495	73653846	rat.naive_gene.v2.1_2485.0_chr17	1	-	73613495	73653846	0,0,0	4	446,118,560,132,	0,13916,15081,40219,
chr13	71876769	71990390	rat.naive_gene.v2.1_2503.0_chr13	0	-	71876769	71990390	0,0,0	5	673,2031,113,95,1149,	0,18170,23605,104965,112472,
chr17	42473877	42483804	rat.naive_gene.v2.1_2508.0_chr17	0	-	42473877	42483804	0,0,0	2	2183,40,	0,9887,
chr2	205948969	205951569	rat.naive_gene.v2.1_2534.0_chr2	3	+	205948969	205951569	0,0,0	2	434,556,	0,2044,
chr14	88717083	88721043	rat.naive_gene.v2.1_2573.0_chr14	1	+	88717083	88721043	0,0,0	2	479,474,	0,3486,
chr12	16293169	16304178	rat.naive_gene.v2.1_2601.0_chr12	0	+	16293169	16304178	0,0,0	5	299,249,145,290,2287,	0,3662,3992,4335,8722,
chr8	13858684	13871995	rat.naive_gene.v2.1_2612.0_chr8	0	-	13858684	13871995	0,0,0	3	4410,202,70,	0,12095,13241,
chr14	108270224	108279472	rat.naive_gene.v2.1_2615.0_chr14	1	-	108270224	108279472	0,0,0	5	3546,121,45,187,48,	0,4853,6267,6720,9200,
chr17	89587473	89592480	rat.naive_gene.v2.1_2615.0_chr17	1	-	89587473	89592480	0,0,0	3	2008,257,69,	0,2100,4938,
chr4	197492307	197497214	rat.naive_gene.v2.1_2615.0_chr4	0	-	197492307	197497214	0,0,0	5	907,168,122,174,1060,	0,1009,2507,3013,3847,
chr14	23600633	23628553	rat.naive_gene.v2.1_2618.0_chr14	1	+	23600633	23628553	0,0,0	4	273,79,101,141,	0,1059,8342,27779,
chr14	42123179	42162486	rat.naive_gene.v2.1_2619.0_chr14	1	-	42123179	42162486	0,0,0	3	1402,114,180,	0,34683,39127,
chr5	159929200	159932402	rat.naive_gene.v2.1_2626.0_chr5	3	-	159929200	159932402	0,0,0	2	939,149,	0,3053,
chr15	50585125	50751466	rat.naive_gene.v2.1_2629.0_chr15	0	+	50585125	50751466	0,0,0	4	2211,102,418,1146,	0,3538,162962,165195,
chr1	99248706	99282059	rat.naive_gene.v2.1_2632.0_chr1	2	+	99248706	99282059	0,0,0	3	110,80,701,	0,30302,32652,
chr15	107427639	107431674	rat.naive_gene.v2.1_2636.0_chr15	3	+	107427639	107431674	0,0,0	2	70,547,	0,3488,
chr13	55239378	55241759	rat.naive_gene.v2.1_2644.0_chr13	1	+	55239378	55241759	0,0,0	3	287,70,212,	0,639,2169,
chr15	21440678	21458322	rat.naive_gene.v2.1_2657.0_chr15	1	-	21440678	21458322	0,0,0	3	1057,101,91,	0,3254,17553,
chr15	45953500	45969230	rat.naive_gene.v2.1_2658.0_chr15	3	+	45953500	45969230	0,0,0	4	5273,189,196,1344,	0,10321,11710,14386,
chr2	47928451	47937634	rat.naive_gene.v2.1_2669.0_chr2	0	-	47928451	47937634	0,0,0	2	162,1348,	0,7835,
chr20	24108610	24113407	rat.naive_gene.v2.1_2676.0_chr20	1	+	24108610	24113407	0,0,0	3	161,164,282,	0,685,4515,
chr1	52507441	52539349	rat.naive_gene.v2.1_2679.0_chr1	1	+	52507441	52539349	0,0,0	3	132,107,880,	0,27072,31028,
chr11	19990580	20063609	rat.naive_gene.v2.1_2692.0_chr11	0	-	19990580	20063609	0,0,0	6	153,218,200,188,115,1437,	0,1592,35028,66190,66471,71592,
chr11	42263463	42309457	rat.naive_gene.v2.1_2700.0_chr11	1	-	42263463	42309457	0,0,0	2	672,4524,	0,41470,
chr14	36490784	36492198	rat.naive_gene.v2.1_2714.0_chr14	4	-	36490784	36492198	0,0,0	3	639,66,73,	0,1057,1341,
chr1	11586046	11591702	rat.naive_gene.v2.1_2725.0_chr1	2	+	11586046	11591702	0,0,0	2	1266,3091,	0,2565,
chr1	135574863	135580163	rat.naive_gene.v2.1_2741.0_chr1	0	-	135574863	135580163	0,0,0	2	3645,387,	0,4913,
chrX	151247126	151325405	rat.naive_gene.v2.1_2749.0_chrX	1	-	151247126	151325405	0,0,0	8	307,1137,150,177,80,110,51,11,	0,5875,7525,24067,34949,40141,50926,78268,
chr10	40369519	40375084	rat.naive_gene.v2.1_2763.0_chr10	3	-	40369519	40375084	0,0,0	3	1384,2034,35,	0,2134,5530,
chr20	26447960	26479989	rat.naive_gene.v2.1_2770.0_chr20	0	-	26447960	26479989	0,0,0	4	1371,304,177,124,	0,3123,25196,31905,
chr11	86846945	86853109	rat.naive_gene.v2.1_2771.0_chr11	2	+	86846945	86853109	0,0,0	4	122,104,32,608,	0,1687,2989,5556,
chr1	58484262	58494057	rat.naive_gene.v2.1_2794.0_chr1	2	+	58484262	58494057	0,0,0	3	119,152,229,	0,4618,9566,
chr5	27927367	27999248	rat.naive_gene.v2.1_2822.0_chr5	1	+	27927367	27999248	0,0,0	4	392,101,111,2774,	0,10962,68636,69107,
chr2	11291385	11310207	rat.naive_gene.v2.1_2847.0_chr2	3	+	11291385	11310207	0,0,0	4	14447,191,45,418,	0,15317,17385,18404,
chr1	202001456	202122524	rat.naive_gene.v2.1_2849.0_chr1	0	-	202001456	202122524	0,0,0	4	942,142,661,779,	0,118345,119169,120289,
chr2	117436537	117437071	rat.naive_gene.v2.1_2862.0_chr2	1	+	117436537	117437071	0,0,0	2	202,194,	0,340,
chr4	58116513	58262578	rat.naive_gene.v2.1_2869.0_chr4	1	-	58116513	58262578	0,0,0	7	409,167,234,56,101,72,1667,	0,6766,12164,59859,108721,124772,144398,
chrX	12010424	12014692	rat.naive_gene.v2.1_2885.0_chrX	2	+	12010424	12014692	0,0,0	5	150,51,162,217,1736,	0,406,659,1992,2532,
chr5	145836087	145837336	rat.naive_gene.v2.1_2889.0_chr5	1	-	145836087	145837336	0,0,0	2	574,43,	0,1206,
chr14	81067738	81073430	rat.naive_gene.v2.1_2891.0_chr14	3	-	81067738	81073430	0,0,0	4	318,209,423,209,	0,1508,2999,5483,
chr5	77615760	77620816	rat.naive_gene.v2.1_2899.0_chr5	1	+	77615760	77620816	0,0,0	2	62,1293,	0,3763,
chr6	22050860	22053216	rat.naive_gene.v2.1_2930.0_chr6	1	+	22050860	22053216	0,0,0	2	60,1633,	0,723,
chr5	23029	55559	rat.naive_gene.v2.1_2950.0_chr5	0	-	23029	55559	0,0,0	2	1773,108,	0,32422,
chrX	19822906	19908920	rat.naive_gene.v2.1_2953.0_chrX	1	+	19822906	19908920	0,0,0	3	47,95,332,	0,27937,85682,
chr3	179278611	179527521	rat.naive_gene.v2.1_2983.0_chr3	3	-	179278611	179527521	0,0,0	2	584,376,	0,248534,
chr10	110827393	111461041	rat.naive_gene.v2.1_2989.0_chr10	7	+	110827393	111461041	0,0,0	3	2152,141,662,	0,230303,632986,
chr7	54941591	54952601	rat.naive_gene.v2.1_3005.0_chr7	1	-	54941591	54952601	0,0,0	2	1229,293,	0,10717,
chr15	78269209	78314833	rat.naive_gene.v2.1_3015.0_chr15	0	+	78269209	78314833	0,0,0	4	50,59,1276,253,	0,9313,10680,45371,
chr7	10510571	10645673	rat.naive_gene.v2.1_3032.0_chr7	2	-	10510571	10645673	0,0,0	4	2284,1318,61,13,	0,4929,6650,135089,
chr2	13564571	13584936	rat.naive_gene.v2.1_3046.0_chr2	0	+	13564571	13584936	0,0,0	3	75,147,1213,	0,17307,19152,
chr2	204839645	204845629	rat.naive_gene.v2.1_3052.0_chr2	0	-	204839645	204845629	0,0,0	3	1017,899,79,	0,4438,5905,
chr9	114137939	114152374	rat.naive_gene.v2.1_3061.0_chr9	1	-	114137939	114152374	0,0,0	6	1877,45,159,184,163,80,	0,2303,3161,4183,5490,14355,
chrX	11455327	11458676	rat.naive_gene.v2.1_3067.0_chrX	1	-	11455327	11458676	0,0,0	4	165,85,171,257,	0,720,1508,3092,
chr14	88707215	88732898	rat.naive_gene.v2.1_3074.0_chr14	1	-	88707215	88732898	0,0,0	2	132,399,	0,25284,
chrX	119041877	119045079	rat.naive_gene.v2.1_3088.0_chrX	1	+	119041877	119045079	0,0,0	2	42,2853,	0,349,
chr7	125171661	125176234	rat.naive_gene.v2.1_3126.0_chr7	1	-	125171661	125176234	0,0,0	2	1821,175,	0,4398,
chr3	51393092	51394789	rat.naive_gene.v2.1_3132.0_chr3	1	-	51393092	51394789	0,0,0	2	819,777,	0,920,
chrX	11476874	11480026	rat.naive_gene.v2.1_3161.0_chrX	0	+	11476874	11480026	0,0,0	3	104,308,1750,	0,752,1402,
chr2	167158258	167159146	rat.naive_gene.v2.1_3164.0_chr2	3	+	167158258	167159146	0,0,0	2	248,122,	0,766,
chr8	49540283	49548392	rat.naive_gene.v2.1_3195.0_chr8	0	+	49540283	49548392	0,0,0	5	101,99,110,49,1682,	0,880,3588,5299,6427,
chr8	94997312	95004086	rat.naive_gene.v2.1_3204.0_chr8	0	-	94997312	95004086	0,0,0	2	2849,1194,	0,5580,
chr9	82780879	82787122	rat.naive_gene.v2.1_3228.0_chr9	0	-	82780879	82787122	0,0,0	2	1549,2451,	0,3792,
chr14	28134239	28153032	rat.naive_gene.v2.1_3260.0_chr14	3	+	28134239	28153032	0,0,0	3	619,128,643,	0,14518,18150,
chr7	51244560	51285728	rat.naive_gene.v2.1_3296.0_chr7	1	-	51244560	51285728	0,0,0	3	1026,377,146,	0,5470,41022,
chr6	48740082	48765507	rat.naive_gene.v2.1_3343.0_chr6	1	-	48740082	48765507	0,0,0	3	1721,54,30,	0,22829,25395,
chr9	37538708	37539918	rat.naive_gene.v2.1_3368.0_chr9	2	-	37538708	37539918	0,0,0	2	815,218,	0,992,
chr10	5340113	5360954	rat.naive_gene.v2.1_3380.0_chr10	2	-	5340113	5360954	0,0,0	3	2992,250,199,	0,17781,20642,
chr5	126119520	126135773	rat.naive_gene.v2.1_3384.0_chr5	4	-	126119520	126135773	0,0,0	2	1619,38,	0,16215,
chr1	55163788	55172316	rat.naive_gene.v2.1_3394.0_chr1	57	+	55163788	55172316	0,0,0	2	120,8322,	0,206,
chr6	108082921	108092443	rat.naive_gene.v2.1_3459.0_chr6	0	-	108082921	108092443	0,0,0	2	1349,174,	0,9348,
chr3	173458634	173804928	rat.naive_gene.v2.1_3476.0_chr3	0	+	173458634	173804928	0,0,0	5	1045,61,127,127,3287,	0,1250,17487,23954,343007,
chr9	89108340	89111402	rat.naive_gene.v2.1_3554.0_chr9	2	+	89108340	89111402	0,0,0	2	2510,39,	0,3023,
chr5	122232801	122251175	rat.naive_gene.v2.1_3567.0_chr5	5	-	122232801	122251175	0,0,0	3	2238,132,134,	0,2856,18240,
chr9	3033121	3035492	rat.naive_gene.v2.1_3605.0_chr9	0	+	3033121	3035492	0,0,0	2	403,814,	0,1557,
chr8	4832759	4846443	rat.naive_gene.v2.1_3640.0_chr8	1	-	4832759	4846443	0,0,0	3	4798,185,255,	0,8061,13429,
chr9	71448544	71457396	rat.naive_gene.v2.1_3670.0_chr9	1	-	71448544	71457396	0,0,0	2	5493,576,	0,8276,
chr4	224948480	224951995	rat.naive_gene.v2.1_3679.0_chr4	0	+	224948480	224951995	0,0,0	2	189,1758,	0,1757,
chr4	225064960	225076960	rat.naive_gene.v2.1_3757.0_chr4	1	+	225064960	225076960	0,0,0	5	2686,112,300,444,158,	0,3459,4587,11279,11842,
chr4	182900152	182922625	rat.naive_gene.v2.1_3789.0_chr4	3	+	182900152	182922625	0,0,0	4	141,80,115,367,	0,1633,5098,22106,
chr2	198318164	198362197	rat.naive_gene.v2.1_3822.0_chr2	1	+	198318164	198362197	0,0,0	3	47,176,2453,	0,36502,41580,
chr8	23365986	23367972	rat.naive_gene.v2.1_3837.0_chr8	0	+	23365986	23367972	0,0,0	2	60,1142,	0,844,
chr6	25888391	25959370	rat.naive_gene.v2.1_3857.0_chr6	3	+	25888391	25959370	0,0,0	4	3043,87,57,4855,	0,38151,45232,66124,
chr6	105040073	105042870	rat.naive_gene.v2.1_3893.0_chr6	0	-	105040073	105042870	0,0,0	2	1988,572,	0,2225,
chr1	56083278	56168055	rat.naive_gene.v2.1_3924.0_chr1	1	+	56083278	56168055	0,0,0	2	64,3150,	0,81627,
chr6	142807656	142818307	rat.naive_gene.v2.1_3953.0_chr6	2	+	142807656	142818307	0,0,0	3	137,252,2525,	0,6409,8126,
chr3	15973670	15984976	rat.naive_gene.v2.1_3954.0_chr3	1	+	15973670	15984976	0,0,0	2	59,482,	0,10824,
chr7	36306784	36314206	rat.naive_gene.v2.1_3965.0_chr7	4	+	36306784	36314206	0,0,0	2	65,4606,	0,2816,
chr3	156785815	156790031	rat.naive_gene.v2.1_4068.0_chr3	7	+	156785815	156790031	0,0,0	5	98,156,341,57,291,	0,641,1634,2290,3925,
chr3	173289600	173417838	rat.naive_gene.v2.1_4079.0_chr3	3	-	173289600	173417838	0,0,0	2	2723,332,	0,127906,
chr7	136565959	136570964	rat.naive_gene.v2.1_4110.0_chr7	2	-	136565959	136570964	0,0,0	3	1525,132,36,	0,2684,4969,
chr7	10579195	10757955	rat.naive_gene.v2.1_4125.0_chr7	1	-	10579195	10757955	0,0,0	3	4899,103,39,	0,176633,178721,
chr10	4402116	4490827	rat.naive_gene.v2.1_4127.0_chr10	1	+	4402116	4490827	0,0,0	4	209,182,51,500,	0,10785,42892,88211,
chr8	59951994	60025315	rat.naive_gene.v2.1_4162.0_chr8	0	-	59951994	60025315	0,0,0	3	46,110,1239,	0,51395,72082,
chr3	179157516	179503215	rat.naive_gene.v2.1_4172.0_chr3	2	-	179157516	179503215	0,0,0	3	46,675,423,	0,251541,345276,
chr7	58884208	58894037	rat.naive_gene.v2.1_4192.0_chr7	1	+	58884208	58894037	0,0,0	3	58,183,930,	0,7950,8899,
chr2	259139910	259145026	rat.naive_gene.v2.1_4196.0_chr2	0	-	259139910	259145026	0,0,0	2	228,2592,	0,2524,
chr1	268159119	268163925	rat.naive_gene.v2.1_4211.0_chr1	1	-	268159119	268163925	0,0,0	3	320,75,29,	0,3837,4777,
chr4	221248866	221276697	rat.naive_gene.v2.1_4219.0_chr4	2	-	221248866	221276697	0,0,0	5	7320,85,125,1291,41,	0,10320,23457,23939,27790,
chr10	3145789	3155119	rat.naive_gene.v2.1_4222.0_chr10	1	-	3145789	3155119	0,0,0	3	2942,133,314,	0,4078,9016,
chr8	23228089	23234552	rat.naive_gene.v2.1_4242.0_chr8	0	+	23228089	23234552	0,0,0	3	79,127,2010,	0,3116,4453,
chr7	28088258	28096790	rat.naive_gene.v2.1_4318.0_chr7	2	+	28088258	28096790	0,0,0	2	145,175,	0,8357,
chr8	58473328	58478946	rat.naive_gene.v2.1_4340.0_chr8	3	-	58473328	58478946	0,0,0	3	93,54,95,	0,4459,5523,
chr3	160754878	160762625	rat.naive_gene.v2.1_4347.0_chr3	7	+	160754878	160762625	0,0,0	7	238,140,131,140,92,1109,732,	0,583,1051,2334,4649,5699,7015,
chr3	147724209	147748909	rat.naive_gene.v2.1_4352.0_chr3	0	+	147724209	147748909	0,0,0	2	708,787,	0,23913,
chr8	73370274	73373906	rat.naive_gene.v2.1_4395.0_chr8	3	-	73370274	73373906	0,0,0	2	346,165,	0,3467,
chr3	177724181	177802323	rat.naive_gene.v2.1_4540.0_chr3	0	-	177724181	177802323	0,0,0	9	1152,100,95,65,198,105,158,166,215,	0,5105,6867,8790,9318,25283,63080,65560,77927,
chr3	172189228	172195526	rat.naive_gene.v2.1_4561.0_chr3	1	+	172189228	172195526	0,0,0	3	30,56,3929,	0,106,2369,
chr3	181107734	181159359	rat.naive_gene.v2.1_4575.0_chr3	2	+	181107734	181159359	0,0,0	4	1076,602,19,31,	0,1328,4050,51594,
chr5	122224802	122229302	rat.naive_gene.v2.1_4603.0_chr5	2	-	122224802	122229302	0,0,0	2	1285,916,	0,3584,
chr1	3353522	3369207	rat.naive_gene.v2.1_4822.0_chr1	57	-	3353522	3369207	0,0,0	5	2741,179,258,243,403,	0,4151,5179,5691,15282,
chr10	63267208	63280763	rat.naive_gene.v2.1_4823.0_chr10	1	+	63267208	63280763	0,0,0	3	1471,2441,1140,	0,8748,12415,
chr10	74015994	74017730	rat.naive_gene.v2.1_4829.0_chr10	1	+	74015994	74017730	0,0,0	3	69,59,873,	0,714,863,
chr1	246079528	246112210	rat.naive_gene.v2.1_4891.0_chr1	8	-	246079528	246112210	0,0,0	4	1630,54,267,116,	0,2932,15196,32566,
chr2	243848151	243862428	rat.naive_gene.v2.1_4901.0_chr2	0	-	243848151	243862428	0,0,0	5	159,95,77,1300,73,	0,11821,12524,12695,14204,
chr1	121838182	121847681	rat.naive_gene.v2.1_4908.0_chr1	2	-	121838182	121847681	0,0,0	3	2424,41,2124,	0,7061,7375,
chr5	124544	229281	rat.naive_gene.v2.1_4919.0_chr5	1	+	124544	229281	0,0,0	3	201,1448,161,	0,74888,104576,
chr2	175807437	176093113	rat.naive_gene.v2.1_4933.0_chr2	1	-	175807437	176093113	0,0,0	2	246,922,	0,284754,
chr1	40174482	40381656	rat.naive_gene.v2.1_4949.0_chr1	0	-	40174482	40381656	0,0,0	5	30,110,251,111,970,	0,1229,175218,175566,206204,
chr1	220747038	220749138	rat.naive_gene.v2.1_4957.0_chr1	1	+	220747038	220749138	0,0,0	2	201,396,	0,1704,
chr10	73803555	73823463	rat.naive_gene.v2.1_5002.0_chr10	38	-	73803555	73823463	0,0,0	2	576,273,	0,19635,
chr5	154193164	154198244	rat.naive_gene.v2.1_5017.0_chr5	2	-	154193164	154198244	0,0,0	3	674,32,91,	0,4088,4989,
chr5	55545456	55550189	rat.naive_gene.v2.1_5055.0_chr5	0	+	55545456	55550189	0,0,0	3	164,133,2367,	0,426,2366,
chr3	43488166	43492237	rat.naive_gene.v2.1_5064.0_chr3	1	-	43488166	43492237	0,0,0	2	1546,162,	0,3909,
chr10	74789200	74793855	rat.naive_gene.v2.1_5103.0_chr10	2	+	74789200	74793855	0,0,0	2	433,711,	0,3944,
chr3	148150594	148165208	rat.naive_gene.v2.1_5136.0_chr3	1	+	148150594	148165208	0,0,0	4	282,162,151,2251,	0,1568,11784,12363,
chr5	64748317	64752295	rat.naive_gene.v2.1_5263.0_chr5	3	+	64748317	64752295	0,0,0	3	9,2324,395,	0,717,3583,
chr1	40348034	40351447	rat.naive_gene.v2.1_5312.0_chr1	2	-	40348034	40351447	0,0,0	2	19,1106,	0,2307,
chr5	40408182	40443384	rat.naive_gene.v2.1_5375.0_chr5	1	+	40408182	40443384	0,0,0	3	49,174,2007,	0,22046,33195,
chr1	228129478	228137226	rat.naive_gene.v2.1_5384.0_chr1	30	-	228129478	228137226	0,0,0	2	6918,684,	0,7064,
chr3	168859812	168863771	rat.naive_gene.v2.1_5453.0_chr3	1	-	168859812	168863771	0,0,0	4	509,201,168,231,	0,2089,2856,3728,
chr1	71360216	71372763	rat.naive_gene.v2.1_5509.0_chr1	1	-	71360216	71372763	0,0,0	4	1168,96,127,379,	0,4534,8580,12168,
chr5	164955767	164960759	rat.naive_gene.v2.1_5517.0_chr5	1	+	164955767	164960759	0,0,0	3	292,90,1060,	0,3115,3932,
chr3	128985694	128994838	rat.naive_gene.v2.1_5584.0_chr3	0	+	128985694	128994838	0,0,0	2	223,2496,	0,6648,
chr1	60432432	60436182	rat.naive_gene.v2.1_5603.0_chr1	0	+	60432432	60436182	0,0,0	2	18,2761,	0,989,
chr3	136325954	136333439	rat.naive_gene.v2.1_5603.0_chr3	2	-	136325954	136333439	0,0,0	5	2182,67,86,1379,21,	0,2928,5043,5427,7464,
chr5	171546090	171552194	rat.naive_gene.v2.1_5633.0_chr5	2	-	171546090	171552194	0,0,0	3	495,249,863,	0,1708,5241,
chr1	90813977	90862832	rat.naive_gene.v2.1_5656.0_chr1	0	-	90813977	90862832	0,0,0	4	5859,118,243,511,	0,16816,19422,48344,
chr10	876244	882100	rat.naive_gene.v2.1_5667.0_chr10	17	+	876244	882100	0,0,0	2	4285,490,	0,5366,
chr5	122275102	122276348	rat.naive_gene.v2.1_5690.0_chr5	1	-	122275102	122276348	0,0,0	3	85,101,223,	0,743,1023,
chr1	56572231	56610437	rat.naive_gene.v2.1_5698.0_chr1	5	-	56572231	56610437	0,0,0	2	59,541,	0,37665,
chr1	16408366	16433467	rat.naive_gene.v2.1_5753.0_chr1	1	-	16408366	16433467	0,0,0	4	712,268,258,122,	0,21020,21441,24979,
chr1	255405457	255406839	rat.naive_gene.v2.1_5800.0_chr1	0	-	255405457	255406839	0,0,0	2	367,73,	0,1309,
chr1	55647070	55662849	rat.naive_gene.v2.1_5808.0_chr1	8	-	55647070	55662849	0,0,0	3	705,130,292,	0,15222,15487,
chr10	111976309	112089353	rat.naive_gene.v2.1_5872.0_chr10	1	-	111976309	112089353	0,0,0	2	149,423,	0,112621,
chr1	95652327	95655770	rat.naive_gene.v2.1_5956.0_chr1	2	-	95652327	95655770	0,0,0	2	1209,222,	0,3221,
chr10	105674178	105676405	rat.naive_gene.v2.1_6006.0_chr10	2	+	105674178	105676405	0,0,0	3	81,97,250,	0,280,1977,
chr1	405931	422077	rat.naive_gene.v2.1_6760.0_chr1	0	-	405931	422077	0,0,0	2	372,999,	0,15147,
chr1	134828763	134875269	rat.naive_gene.v2.1_6959.0_chr1	1	+	134828763	134875269	0,0,0	3	79,128,459,	0,3053,46047,
chr1	40404560	40411977	rat.naive_gene.v2.1_7149.0_chr1	0	-	40404560	40411977	0,0,0	2	722,4468,	0,2949,
chr1	121847710	121974804	rat.naive_gene.v2.1_7530.0_chr1	1	-	121847710	121974804	0,0,0	7	4142,98,110,58,178,239,181,	0,79038,84180,92505,92821,93371,126913,
chr1	230667168	230668094	rat.naive_gene.v2.1_7624.0_chr1	1	+	230667168	230668094	0,0,0	2	46,567,	0,359,
chr1	103152471	103177593	rat.naive_gene.v2.1_7634.0_chr1	2	+	103152471	103177593	0,0,0	6	66,357,712,321,136,476,	0,18356,19921,22172,23507,24646,
chr1	51547275	51631279	rat.naive_gene.v2.1_7730.0_chr1	11	+	51547275	51631279	0,0,0	2	50,5945,	0,78059,
chr1	138406745	138423278	rat.naive_gene.v2.1_8049.0_chr1	3	-	138406745	138423278	0,0,0	3	4980,132,188,	0,15279,16345,
chr1	52459109	52472130	rat.naive_gene.v2.1_8089.0_chr1	4	-	52459109	52472130	0,0,0	2	1491,68,	0,12953,
chr1	242263560	242269746	rat.naive_gene.v2.1_8350.0_chr1	2	-	242263560	242269746	0,0,0	2	1020,78,	0,6108,
chr1	22179378	22185690	rat.naive_gene.v2.1_8499.0_chr1	1	-	22179378	22185690	0,0,0	2	467,117,	0,6195,
chr1	56673658	57202538	rat.naive_gene.v2.1_8543.0_chr1	1	-	56673658	57202538	0,0,0	3	419,26,13,	0,308305,528867,
chr1	154723188	154726069	rat.naive_gene.v2.1_8551.0_chr1	2	-	154723188	154726069	0,0,0	2	1636,843,	0,2038,
chr1	289267878	289287931	rat.naive_gene.v2.1_8656.0_chr1	1	-	289267878	289287931	0,0,0	3	1249,148,209,	0,1624,19844,
chr1	71678025	71693546	rat.naive_gene.v2.1_8938.0_chr1	1	+	71678025	71693546	0,0,0	5	146,99,116,92,1113,	0,3400,4109,11126,14408,
chr1	25175979	25180415	rat.naive_gene.v2.1_8979.0_chr1	1	+	25175979	25180415	0,0,0	2	264,2342,	0,2094,
chr1	281604083	281612120	rat.naive_gene.v2.1_9325.0_chr1	1	+	281604083	281612120	0,0,0	3	119,212,1949,	0,5771,6088,
chr1	67883	498800	rat.naive_gene.v2.1_9442.0_chr1	0	-	67883	498800	0,0,0	3	86,3793,789,	0,416172,430128,
chr1	163804589	163816806	rat.naive_gene.v2.1_9488.0_chr1	2	-	163804589	163816806	0,0,0	5	3346,246,471,205,89,	0,3444,10806,11565,12128,
chr1	95971452	95994572	rat.naive_gene.v2.1_9526.0_chr1	10	+	95971452	95994572	0,0,0	4	213,127,215,2910,	0,18996,19887,20210,
chr1	56572843	56612022	rat.naive_gene.v2.1_9545.0_chr1	3	-	56572843	56612022	0,0,0	2	87,543,	0,38636,
chr16	2714824	2716623	rat.primed_gene.v2.1_1000.0_chr16	1	-	2714824	2716623	0,0,0	3	256,55,158,	0,1019,1641,
chr19	48453399	48468362	rat.primed_gene.v2.1_1046.0_chr19	2	-	48453399	48468362	0,0,0	2	1474,227,	0,14736,
chr6	142972709	143009524	rat.primed_gene.v2.1_1048.0_chr6	0	+	142972709	143009524	0,0,0	19	2755,153,128,125,127,123,127,119,48,82,78,114,72,56,47,73,91,113,62,	0,9346,10639,14790,17194,17936,18773,19519,21460,21970,23115,23661,24431,26463,27767,29934,30733,34109,36753,
chr10	44926973	44943068	rat.primed_gene.v2.1_1118.0_chr10	2	+	44926973	44943068	0,0,0	6	90,57,127,93,68,1663,	0,1476,6740,10175,12249,14432,
chrX	74243319	74348669	rat.primed_gene.v2.1_1212.0_chrX	2	+	74243319	74348669	0,0,0	2	710,109,	0,105241,
chr7	15487756	15496502	rat.primed_gene.v2.1_1229.0_chr7	4	-	15487756	15496502	0,0,0	3	5733,61,59,	0,8301,8687,
chr20	12118236	12122108	rat.primed_gene.v2.1_1249.0_chr20	2	+	12118236	12122108	0,0,0	2	3026,161,	0,3711,
chr12	14874189	14881060	rat.primed_gene.v2.1_1258.0_chr12	0	-	14874189	14881060	0,0,0	2	1624,412,	0,6459,
chr11	77666817	77681933	rat.primed_gene.v2.1_1267.0_chr11	1	+	77666817	77681933	0,0,0	7	98,53,87,935,234,138,1713,	0,2928,7820,8921,10593,10932,13403,
chr3	148693945	148733570	rat.primed_gene.v2.1_1297.0_chr3	3	-	148693945	148733570	0,0,0	5	847,90,473,153,383,	0,7801,12469,13148,39242,
chr17	39226756	40007811	rat.primed_gene.v2.1_1299.0_chr17	0	+	39226756	40007811	0,0,0	10	269,265,88,44,334,389,102,73,125,2051,	0,324848,398334,428114,547975,549386,606981,711019,716882,779004,
chr2	203216650	203217984	rat.primed_gene.v2.1_1306.0_chr2	1	-	203216650	203217984	0,0,0	2	375,276,	0,1058,
chr12	13797141	13797971	rat.primed_gene.v2.1_1307.0_chr12	5	+	13797141	13797971	0,0,0	2	244,481,	0,349,
chr3	171933834	171950941	rat.primed_gene.v2.1_1329.0_chr3	3	+	171933834	171950941	0,0,0	4	165,163,63,1045,	0,12948,15691,16062,
chrX	117217551	117229326	rat.primed_gene.v2.1_1355.0_chrX	0	+	117217551	117229326	0,0,0	3	140,83,2414,	0,343,9361,
chr18	2373208	2434539	rat.primed_gene.v2.1_1364.0_chr18	2	-	2373208	2434539	0,0,0	5	877,351,199,77,1160,	0,3057,10562,11187,60171,
chr20	185906	187322	rat.primed_gene.v2.1_1368.0_chr20	1	-	185906	187322	0,0,0	2	887,399,	0,1017,
chr5	95166070	95171372	rat.primed_gene.v2.1_1377.0_chr5	210	+	95166070	95171372	0,0,0	2	3013,763,	0,4539,
chr8	117813505	117815209	rat.primed_gene.v2.1_1417.0_chr8	2	+	117813505	117815209	0,0,0	3	418,183,2,	0,1280,1702,
chr14	30746056	30748029	rat.primed_gene.v2.1_1424.0_chr14	4	+	30746056	30748029	0,0,0	2	69,687,	0,1286,
chr16	19665144	19668510	rat.primed_gene.v2.1_1435.0_chr16	1	+	19665144	19668510	0,0,0	2	506,2700,	0,666,
chr18	4296321	4302868	rat.primed_gene.v2.1_1439.0_chr18	1	+	4296321	4302868	0,0,0	3	221,242,1245,	0,3910,5302,
chr19	64158012	64180783	rat.primed_gene.v2.1_1464.0_chr19	0	-	64158012	64180783	0,0,0	3	1363,310,213,	0,2353,22558,
chr2	247075537	247077325	rat.primed_gene.v2.1_1514.0_chr2	5	-	247075537	247077325	0,0,0	3	106,46,1227,	0,263,561,
chr12	24448403	24449390	rat.primed_gene.v2.1_1534.0_chr12	1	-	24448403	24449390	0,0,0	2	411,489,	0,498,
chr14	81540772	81588966	rat.primed_gene.v2.1_1589.0_chr14	1	-	81540772	81588966	0,0,0	3	43,177,716,	0,17122,47478,
chr3	9451474	9454135	rat.primed_gene.v2.1_1594.0_chr3	7	-	9451474	9454135	0,0,0	4	322,56,55,280,	0,713,1995,2381,
chrX	106467742	106476896	rat.primed_gene.v2.1_1627.0_chrX	0	+	106467742	106476896	0,0,0	3	178,206,1519,	0,6683,7635,
chr6	59188624	59203897	rat.primed_gene.v2.1_1669.0_chr6	1	-	59188624	59203897	0,0,0	3	1502,80,105,	0,12241,15168,
chr6	145828006	145837432	rat.primed_gene.v2.1_1674.0_chr6	0	+	145828006	145837432	0,0,0	2	400,1450,	0,7976,
chr4	43753516	43755200	rat.primed_gene.v2.1_1799.0_chr4	9	-	43753516	43755200	0,0,0	3	823,94,55,	0,1243,1629,
chrX	76810490	76831162	rat.primed_gene.v2.1_1809.0_chrX	1	-	76810490	76831162	0,0,0	4	300,101,116,60,	0,8500,18804,20612,
chr2	252949530	252970563	rat.primed_gene.v2.1_1811.0_chr2	1	+	252949530	252970563	0,0,0	4	746,34,299,38,	0,7556,11666,20995,
chrX	34042800	34053674	rat.primed_gene.v2.1_1817.0_chrX	1	+	34042800	34053674	0,0,0	3	102,137,476,	0,815,10398,
chr7	77364878	77372663	rat.primed_gene.v2.1_1856.0_chr7	0	+	77364878	77372663	0,0,0	4	189,61,117,3783,	0,1642,3793,4002,
chr16	53952662	54407694	rat.primed_gene.v2.1_1886.0_chr16	1	+	53952662	54407694	0,0,0	2	442,2224,	0,452808,
chr13	55874027	55926693	rat.primed_gene.v2.1_1900.0_chr13	0	+	55874027	55926693	0,0,0	2	69,1802,	0,50864,
chr2	144040031	144064573	rat.primed_gene.v2.1_1918.0_chr2	7	+	144040031	144064573	0,0,0	3	325,87,1789,	0,20421,22753,
chr18	61418047	61424867	rat.primed_gene.v2.1_1925.0_chr18	4	+	61418047	61424867	0,0,0	4	302,139,240,1183,	0,1972,4579,5637,
chr16	21475988	21520023	rat.primed_gene.v2.1_1961.0_chr16	1	+	21475988	21520023	0,0,0	4	82,127,61,4106,	0,31152,31460,39929,
chrX	11971778	11983919	rat.primed_gene.v2.1_1978.0_chrX	1	-	11971778	11983919	0,0,0	2	1957,187,	0,11954,
chr3	179167101	179283552	rat.primed_gene.v2.1_2028.0_chr3	1	-	179167101	179283552	0,0,0	3	241,915,76,	0,44943,116375,
chr19	34315525	34380981	rat.primed_gene.v2.1_2054.0_chr19	0	-	34315525	34380981	0,0,0	3	1825,283,777,	0,27531,64679,
chr14	10788936	10797696	rat.primed_gene.v2.1_2090.0_chr14	5	+	10788936	10797696	0,0,0	5	463,141,71,77,722,	0,553,3896,6887,8038,
chr15	36987485	36989641	rat.primed_gene.v2.1_2096.0_chr15	2	+	36987485	36989641	0,0,0	3	250,166,938,	0,724,1218,
chr19	34369101	34375096	rat.primed_gene.v2.1_2127.0_chr19	1	+	34369101	34375096	0,0,0	2	158,1073,	0,4922,
chr14	16395650	16417287	rat.primed_gene.v2.1_2167.0_chr14	0	-	16395650	16417287	0,0,0	3	503,382,2302,	0,1271,19335,
chr5	173954375	173956461	rat.primed_gene.v2.1_2215.0_chr5	1	-	173954375	173956461	0,0,0	2	1264,271,	0,1815,
chrX	119339320	119366874	rat.primed_gene.v2.1_2230.0_chrX	1	-	119339320	119366874	0,0,0	5	1402,165,2203,283,542,	0,1827,7384,11351,27012,
chr10	19604705	19614001	rat.primed_gene.v2.1_2253.0_chr10	0	+	19604705	19614001	0,0,0	3	109,125,1789,	0,4019,7507,
chr12	48971078	48980403	rat.primed_gene.v2.1_2257.0_chr12	1	-	48971078	48980403	0,0,0	4	881,87,160,447,	0,1077,1706,8878,
chr5	117961010	117977684	rat.primed_gene.v2.1_2262.0_chr5	0	+	117961010	117977684	0,0,0	10	1080,109,130,74,111,230,110,50,136,468,	0,1914,7668,8552,11895,13630,15049,15847,15974,16206,
chr14	6541513	6559952	rat.primed_gene.v2.1_2263.0_chr14	1	-	6541513	6559952	0,0,0	6	3114,119,59,166,158,4,	0,4310,5790,8345,14712,18435,
chr15	45766949	45782428	rat.primed_gene.v2.1_2264.0_chr15	0	-	45766949	45782428	0,0,0	4	911,67,93,203,	0,2509,9967,15276,
chr11	87218639	87220533	rat.primed_gene.v2.1_2265.0_chr11	1	-	87218639	87220533	0,0,0	3	1467,48,135,	0,1596,1759,
chr11	76417317	76450463	rat.primed_gene.v2.1_2297.0_chr11	0	+	76417317	76450463	0,0,0	8	15,120,59,31,146,179,91,2447,	0,413,849,5304,5533,8298,27858,30699,
chr2	241635087	241651557	rat.primed_gene.v2.1_2315.0_chr2	2	-	241635087	241651557	0,0,0	3	1355,114,270,	0,9835,16200,
chr8	49703637	49713102	rat.primed_gene.v2.1_2331.0_chr8	14	-	49703637	49713102	0,0,0	5	5653,112,141,57,187,	0,7099,8157,8783,9278,
chr5	156737011	156739309	rat.primed_gene.v2.1_2384.0_chr5	1	-	156737011	156739309	0,0,0	3	390,176,502,	0,490,1796,
chr13	56332445	56337543	rat.primed_gene.v2.1_2387.0_chr13	1	-	56332445	56337543	0,0,0	3	824,1016,147,	0,2907,4951,
chr4	219465311	219473750	rat.primed_gene.v2.1_2454.0_chr4	1	+	219465311	219473750	0,0,0	3	183,226,426,	0,1438,8013,
chr6	143037798	143062810	rat.primed_gene.v2.1_2539.0_chr6	1	+	143037798	143062810	0,0,0	16	477,99,565,138,110,179,134,170,187,128,138,133,199,183,162,410,	0,4161,4704,5370,5645,6681,8441,9530,9793,12440,14358,16455,16874,18501,23626,24602,
chr9	117192358	117200676	rat.primed_gene.v2.1_2552.0_chr9	0	-	117192358	117200676	0,0,0	3	4867,95,196,	0,5911,8122,
chr4	188334070	188339108	rat.primed_gene.v2.1_2601.0_chr4	0	+	188334070	188339108	0,0,0	2	861,1263,	0,3775,
chrX	32536921	32546443	rat.primed_gene.v2.1_2629.0_chrX	1	+	32536921	32546443	0,0,0	5	372,126,147,34,1323,	0,782,1913,7786,8199,
chr15	22905272	22973166	rat.primed_gene.v2.1_2680.0_chr15	0	+	22905272	22973166	0,0,0	13	322,162,34,73,80,94,112,192,215,208,619,37,917,	0,2540,10423,11726,24293,24664,50942,54983,57258,60135,60518,64802,66977,
chr15	45782567	45807948	rat.primed_gene.v2.1_2702.0_chr15	0	+	45782567	45807948	0,0,0	3	357,98,822,	0,18264,24559,
chr3	21907550	22249727	rat.primed_gene.v2.1_2827.0_chr3	1	+	21907550	22249727	0,0,0	4	25,107,347,16,	0,186557,204476,342161,
chr4	208309058	208315753	rat.primed_gene.v2.1_2856.0_chr4	7	-	208309058	208315753	0,0,0	2	1238,49,	0,6646,
chr14	94121883	94393726	rat.primed_gene.v2.1_2964.0_chr14	1	+	94121883	94393726	0,0,0	2	675,112,	0,271731,
chr8	51116428	51202299	rat.primed_gene.v2.1_3048.0_chr8	1	+	51116428	51202299	0,0,0	3	234,695,406,	0,82393,85465,
chr8	121313002	121317166	rat.primed_gene.v2.1_3181.0_chr8	2	-	121313002	121317166	0,0,0	2	600,157,	0,4007,
chr3	169410428	169414005	rat.primed_gene.v2.1_3254.0_chr3	1	+	169410428	169414005	0,0,0	2	110,2833,	0,744,
chr8	73280471	73284938	rat.primed_gene.v2.1_3272.0_chr8	1	-	73280471	73284938	0,0,0	2	2965,811,	0,3656,
chr5	62399240	62402159	rat.primed_gene.v2.1_3294.0_chr5	0	-	62399240	62402159	0,0,0	2	715,1214,	0,1705,
chr5	95171440	95176390	rat.primed_gene.v2.1_3300.0_chr5	34	+	95171440	95176390	0,0,0	2	123,157,	0,4793,
chr5	170712885	170727444	rat.primed_gene.v2.1_3366.0_chr5	0	+	170712885	170727444	0,0,0	4	138,268,150,1792,	0,744,8960,12767,
chr1	135895557	135911850	rat.primed_gene.v2.1_3372.0_chr1	4	-	135895557	135911850	0,0,0	5	2486,58,82,62,504,	0,7718,13319,13915,15789,
chr1	39896569	39914113	rat.primed_gene.v2.1_3372.0_chr1.3.ADD	90	-	39896569	39914113	0,0,0	4	485,96,127,95,	0,12445,12983,17449,
chr10	11221705	11226108	rat.primed_gene.v2.1_3402.0_chr10	0	-	11221705	11226108	0,0,0	2	562,1151,	0,3252,
chr3	171797518	171801847	rat.primed_gene.v2.1_3561.0_chr3	12	+	171797518	171801847	0,0,0	2	69,3859,	0,470,
chr9	37469299	37479584	rat.primed_gene.v2.1_3566.0_chr9	6	+	37469299	37479584	0,0,0	2	2021,7721,	0,2564,
chr7	124196301	124207174	rat.primed_gene.v2.1_3676.0_chr7	2	-	124196301	124207174	0,0,0	4	1357,109,105,880,	0,6672,7886,9993,
chr8	125934455	125938793	rat.primed_gene.v2.1_3684.0_chr8	2	+	125934455	125938793	0,0,0	4	329,83,99,952,	0,409,1093,3386,
chr8	117807169	117813112	rat.primed_gene.v2.1_3693.0_chr8	1	+	117807169	117813112	0,0,0	3	171,53,388,	0,4634,5555,
chr3	148663859	148684945	rat.primed_gene.v2.1_3788.0_chr3	4	-	148663859	148684945	0,0,0	5	1255,128,1157,84,339,	0,2376,2928,6220,20747,
chr1	263862389	263864990	rat.primed_gene.v2.1_4042.0_chr1	2	-	263862389	263864990	0,0,0	3	944,108,224,	0,1080,2377,
chr3	117945530	117958979	rat.primed_gene.v2.1_4238.0_chr3	16	+	117945530	117958979	0,0,0	3	106,83,7429,	0,2067,6020,
chr5	148861697	148865595	rat.primed_gene.v2.1_4479.0_chr5	10	+	148861697	148865595	0,0,0	3	2710,82,64,	0,3469,3834,
chr1	231858525	231862049	rat.primed_gene.v2.1_5074.0_chr1	19	+	231858525	231862049	0,0,0	11	50,53,81,55,27,43,36,37,43,32,651,	0,524,793,1066,1403,1743,1961,2200,2479,2761,2873,
chr1	228084546	228091209	rat.primed_gene.v2.1_5860.0_chr1	71	-	228084546	228091209	0,0,0	3	3793,958,1526,	0,4069,5137,
