# Supplementary material for: Evolutionary analysis across mammals reveals distinct classes of long non-coding RNAs
Source: Genome Biol. 2016 Feb 2;17:19. doi: 10.1186/s13059-016-0880-9 (PMC4739325; doi:10.1186/s13059-016-0880-9)
Supplement: Additional file 4: — Excel file of evolutionary metrics of all lncRNAs found to be conserved to the human/chimp/rat/mouse ancestor. (XLSX 19 kb) [file 13059_2016_880_MOESM4_ESM.xlsx]

## Sheet: README
This excel file contains a table of all lncRNAs found to be conserved to the human/chimp/rat/mouse ancestor.
LncRNAs believed to be harboring smallORFs are not included.

## Sheet: Conserved LncRNAs
orthologGeneSymbol	lnc	ortholog	lncType	exonID	locusID	indelRate(exon)	indelRate(intron)	lncExonsAligned	orthExonsAligned	spliceConserved	spliceTotal
MALAT1	cast.naive_gene.v2.1_1455.0_chr19	h1.naive_gene.v2.1_2567.0_chr11	intergenic	0.62	0.65	0.047	NA	1,2,	1,2,	NA	NA
OIP5-AS1	cast.naive_gene.v2.1_1729.0_chr2	h1.naive_gene.v2.1_1259.0_chr15	intergenic	0.56	0.6	0.052	0.081	3,	4,	0.5	2
MIR22HG	cast.naive_gene.v2.1_2163.0_chr11	h1.ips_gene.v2.1_3755.0_chr17	mir_host_exon	0.46	0.67	0.048	0.035	1,2,3,1,3,4,	0.5	2	NA
SNHG16	cast.naive_gene.v2.1_3166.0_chr11	h1.ips_gene.v2.1_1107.0_chr17	sno_host	0.34	0.55	0.085	0.076	3,6,	2,3,4,	0.5	3
IPW	cast.primed_gene.v2.1_1373.0_chr7	h1.oct4_gene.v2.1_1219.0_chr15	sno_host	0.33	0.43	0.094	0.08	1,2,3,	4,7,8,0.5	3	NA
GAS5	cast.primed_gene.v2.1_1516.0_chr1	h1.oct4_gene.v2.1_2165.0_chr1	sno_host	0.52	0.67	0.093	0.066	1,2,3,4,5,6,9,10,11,	1,2,3,4,5,6,10,11,12,	7.5	10
H19	cast.primed_gene.v2.1_1547.0_chr7	gene.v2.1_1000.0_chr11_1.32.ADD	mir_host_exon	0.74	0.73	0.041	0.064	1,2,3,4,5,	1,2,3,4,5,	3.5	4
H1FX-AS1	cast.primed_gene.v2.1_1863.0_chr6	h1.ips_gene.v2.1_1559.0_chr3	divergent	0.41	0.53	0.074	NA	1,2,	1,	0	1
SNHG7	cast.primed_gene.v2.1_2158.0_chr2	h1.ips_gene.v2.1_1479.0_chr9	sno_host	0.38	0.6	0.088	0.082	1,2,4,	1,2,4,1.5	3	NA
LOC541471	cast.primed_gene.v2.1_2243.0_chr2	h1.naive_gene.v2.1_2933.0_chr2	mir_host_intron	0.15	0.11	0.027	0.078	1,	1,	0.5	2
MIR17HG	gene.v2.1_1000.0_chr14_2.203.ADD	h1.naive_gene.v2.1_1011.0_chr13	mir_host_intron	0.1	0.65	0.07	0.068	1,2,	2,4,	0	1
Unannotated	gene.v2.1_1000.0_chr4_gene.v2.1_1002.0_chr4_14.818.ADD	gene.v2.1_1002.0_chr1_3.18.ADD	divergent	0.2	0.47	0.062	0.038	1,2,	1,2,3,	0	1
SNHG5	gene.v2.1_1000.0_chr9_16.378.ADD	h1.oct4_gene.v2.1_2765.0_chr6	sno_host	0.31	0.62	0.053	0.062	1,2,3,4,	1,2,3,5,6,	2	3
SERTAD4-AS1	gene.v2.1_1001.0_chr1_5.29.ADD	h1.naive_gene.v2.1_4459.0_chr1	divergent	0.62	0.74	0.039	0.047	1,2,4,1,2,	1	1	NA
RNF149	gene.v2.1_1001.0_chr1_5.9.ADD	h1.oct4_gene.v2.1_4708.0_chr2	sno_host	0.66	0.64	0.073	0.06	1,2,3,	1,2,	1	1
AK022898	gene.v2.1_1001.0_chr5_17.463.ADD	h1.naive_gene.v2.1_3382.0_chr1	intergenic	0.79	0.74	0.024	0.046	1,2,	1,2,	1	1
LINC00883	gene.v2.1_1003.0_chr16_9.259.ADD	h1.ips_gene.v2.1_1989.0_chr3	divergent	0.35	0.38	0.084	0.079	2,3,	1,2,	0	1
AK096335	gene.v2.1_1003.0_chr2_gene.v2.1_1000.0_chr2_gene.v2.1_1002.0_chr2_gene.v2.1_1004.0_chr2_17.371.ADD	h1.ips_gene.v2.1_2569.0_chr11	mir_host_intron	0.06	0.75	0.009	0.036	1,	1,	0.5	1
SNHG5	gene.v2.1_1003.0_chr9_gene.v2.1_1002.0_chr9_12.683.ADD	h1.oct4_gene.v2.1_2765.0_chr6	sno_host	0.16	0.4	0.069	0.066	1,2,4,5,6,	1,2,3,5,6,	2	5
Unannotated	gene.v2.1_1004.0_chrX_28.735.ADD	h1.naive_gene.v2.1_1968.0_chrX	divergent	0.03	0.1	0.095	0.072	10,	3,	0	2
SAP30L-AS1	gene.v2.1_1006.0_chr11_41.74.ADD	h1.ips_gene.v2.1_1431.0_chr5	divergent	0.43	0.48	0.07	0.075	1,2,3,4,	1,2,	0	1
LOC728743	gene.v2.1_1006.0_chr6_17.518.ADD	h1.oct4_gene.v2.1_2089.0_chr7	intergenic	0.6	0.68	0.03	0.056	1,3,	1,2,	1	1
FZD10-AS1	gene.v2.1_1007.0_chr5_2.480.ADD	h1.naive_gene.v2.1_2625.0_chr12	divergent	0.35	0.39	0.069	0.059	1,2,	1,2,	0	2
SOCS2-AS1	gene.v2.1_1010.0_chr10_11.44.ADD	h1.naive_gene.v2.1_1327.0_chr12	divergent	0	0.47	NA	0.07	NA	NA	0	1
LINC00340	gene.v2.1_1115.0_chr13_9.136.ADD	h1.oct4_gene.v2.1_2315.0_chr6	mir_host_intron	0.09	0.04	0.039	0.074	1,	2,	0.5	7
TSIX	nod.naive_gene.v2.1_1320.0_chrX	gene.v2.1_1000.0_chrX_gene.v2.1_1011.0_chrX_7.695.ADD	intergenic_synt	0	0.081	NA	NA	NA	NA	NA	NA
DLEU2	nod.naive_gene.v2.1_1395.0_chr14	h1.ips_gene.v2.1_1805.0_chr13	mir_host_intron	0.14	0.34	0.081	0.078	4,5,	3,4,	1	3
SNHG17	nod.naive_gene.v2.1_3766.0_chr2	gene.v2.1_1003.0_chr20_gene.v2.1_1020.0_chr20_86.447.ADD	sno_host	0.15	0.6	0.085	0.069	6,	5,6,7,	0	5
PPP4R1L	nod.naive_gene.v2.1_3824.0_chr2	h1.oct4_gene.v2.1_1819.0_chr20	divergent	0.12	0.37	0.021	0.066	3,5,6,7,9,11,12,13,14,	5,6,8,9,10,11,12,13,14,15,	4.5	14
SNHG15	nod.naive_gene.v2.1_4766.0_chr11_gene.v2.1_4306.0_chr11	h1.oct4_gene.v2.1_1886.0_chr7	sno_host	0.29	0.55	0.088	0.073	1,3,4,	2,4,5,	0	3
FLJ43663	nod.primed_gene.v2.1_1775.0_chr6	gene.v2.1_1002.0_chr7_gene.v2.1_1000.0_chr7_1.634.ADD	divergent	0.23	0.25	0.019	0.068	1,	2,	0.5	3
FTX	nod.primed_gene.v2.1_1962.0_chrX_gene.v2.1_2431.0_chrX	h1.naive_gene.v2.1_1463.0_chrX	mir_host_intron	0.05	0.29	0.05	0.077	6,7,	2,3,	1.5	5
SNHG8	nod.primed_gene.v2.1_2632.0_chr3	h1.ips_gene.v2.1_2037.0_chr4	sno_host	0.51	0.63	0.087	0.058	1,2,3,	1,2,3,2.0	2	NA
SNHG12	nod.primed_gene.v2.1_3711.0_chr4	h1.oct4_gene.v2.1_4555.0_chr1	sno_host	0.31	0.59	0.081	0.067	1,2,	1,3,	0.5	4
TUG1	nod.primed_gene.v2.1_4305.0_chr11	h1.naive_gene.v2.1_1788.0_chr22	intergenic	0.78	0.74	0.032	0.052	1,2,3,	1,2,3,1.5	2	NA
SNHG10	rm1.naive_gene.v2.1_1012.0_chr12	h1.naive_gene.v2.1_1557.0_chr14	sno_host	0.6	0.63	0.066	0.032	1,2,	1,2,	0.5	1
SCARNA15	rm1.naive_gene.v2.1_1159.0_chr7	h1.oct4_gene.v2.1_2447.0_chr15	sno_host	0.66	0.53	0.046	0.07	1,2,3,4,	1,2,3,	0.5	2
LINC00673	rm1.naive_gene.v2.1_1923.0_chr11	h1.naive_gene.v2.1_1497.0_chr17	intergenic	0.39	0.17	0.053	0.077	2,	4,	0	1
LOC286467	rm1.naive_gene.v2.1_1948.0_chrX	h1.oct4_gene.v2.1_2266.0_chrX	intergenic_synt	0.05	0.2	0.057	0.075	1,	1,	0.5	12
SNHG1	rm1.naive_gene.v2.1_2619.0_chr19	h1.oct4_gene.v2.1_1371.0_chr11	sno_host	0.43	0.6	0.086	0.066	1,2,5,6,7,8,9,10,	1,5,6,7,8,9,10,	6	9
PVT1	rm1.naive_gene.v2.1_3323.0_chr15_gene.v2.1_2820.0_chr15_gene.v2.1_2962.0_chr15	h1.naive_gene.v2.1_1877.0_chr8	mir_host_intron	0.07	0.09	0.041	0.076	2,	2,	0.5	6
RAB30-AS1	rm1.naive_gene.v2.1_3390.0_chr7	h1.oct4_gene.v2.1_1498.0_chr11	divergent	0.28	0.35	0.076	0.092	1,2,3,1,2,3,	0	2	NA
CRNDE	rm1.naive_gene.v2.1_3546.0_chr8	h1.ips_gene.v2.1_3613.0_chr16	intergenic	0.2	0.24	0.05	0.03	1,2,3,4,	1,3,5,1.0	4	NA
SNURF-SNRPN	rm1.naive_gene.v2.1_4644.0_chr7	h1.oct4_gene.v2.1_1468.0_chr15	sno_host	0.03	0.2	0.076	0.079	3,	3,	0.5	2
Unannotated	rm1.primed_gene.v2.1_1077.0_chr17	h1.ips_gene.v2.1_3630.0_chr16	sno_host	0.46	0.55	0.076	0.059	1,2,	1,2,	0	1
SETD5-AS1	rm1.primed_gene.v2.1_1476.0_chr6	h1.oct4_gene.v2.1_1789.0_chr3	intergenic	0.57	0.61	0.071	0.076	1,2,	1,2,	0	1
AY660578	rm1.primed_gene.v2.1_1642.0_chrX	gene.v2.1_1002.0_chrX_1.681.ADD	divergent	0.03	0.34	0.097	0.082	1,	1,	0	2
BX538249	rm1.primed_gene.v2.1_1833.0_chr3	h1.naive_gene.v2.1_4026.0_chr1	divergent	0.15	0.57	0.072	0.057	1,	1,	0	1
Unannotated	rm1.primed_gene.v2.1_2226.0_chr5_gene.v2.1_3944.0_chr5	gene.v2.1_1004.0_chr7_2.615.ADD	sno_host	0.07	0.58	0.049	0.067	2,3,	2,3,	2	3
HCG18	rm1.primed_gene.v2.1_2598.0_chr17	h1.oct4_gene.v2.1_1647.0_chr6	divergent	0	0.1	NA	0.081	NA	NA	0	1
AK026502	rm1.primed_gene.v2.1_2882.0_chr5	h1.ips_gene.v2.1_3084.0_chr22	intergenic	0.57	0.62	0.076	0.064	1,4,5,6,7,	1,2,3,4,5,	2.5	4
NFE2L2	rm1.primed_gene.v2.1_3098.0_chr2_gene.v2.1_1062.0_chr2	h1.naive_gene.v2.1_3345.0_chr2	mir_host_intron	0	0.6	NA	0.063	NA	NA	0	3
Rpph1	cast.naive_gene.v2.1_1728.0_chr14	h1.ips_gene.v2.1_2905.0_chr14	intergenic	0.83	0.83	0.027	NA	1,2,	1,	NA	NA
RMRP	rm1.naive_gene.v2.1_1380.0_chr4	h1.ips_gene.v2.1_2683.0_chr9	intergenic	0.8	0.8	0.031	NA	1,	1,	NA	NA
SCARNA17	nod.naive_gene.v2.1_1980.0_chr18	h1.oct4_gene.v2.1_1319.0_chr18	sno_host	0.71	0.71	0.053	NA	1,	1,	NA	NA
TERC	cast.naive_gene.v2.1_1966.0_chr3	h1.naive_gene.v2.1_1653.0_chr3	intergenic	0.69	0.69	0.053	NA	1,	1,	NA	NA
Unannotated	rm1.naive_gene.v2.1_1887.0_chr1	h1.ips_gene.v2.1_1874.0_chr6	mir_host_exon	0.61	0.61	0.048	NA	1,	1,	NA	NA
Unannotated	rm1.primed_gene.v2.1_5077.0_chr2	h1.ips_gene.v2.1_1664.0_chr15	mir_host_exon	0.59	0.59	0.078	NA	1,	1,	NA	NA
Unannotated	rm1.primed_gene.v2.1_2524.0_chr17	h1.ips_gene.v2.1_5152.0_chr2	divergent	0.58	0.58	0.07	NA	1,	1,	NA	NA
SCARNA2	rm1.naive_gene.v2.1_2286.0_chr3	h1.ips_gene.v2.1_7515.0_chr1	sno_host	0.56	0.57	0.036	NA	1,	1,	NA	NA
Unannotated	nod.primed_gene.v2.1_4338.0_chr4	h1.oct4_gene.v2.1_4812.0_chr1	mir_host_exon	0.53	0.53	0.069	NA	1,	1,	NA	NA
Unannotated	rm1.primed_gene.v2.1_1123.0_chr13	h1.oct4_gene.v2.1_2599.0_chr9	mir_host_exon	0.53	0.53	0.055	NA	1,	1,	NA	NA
NEAT1	nod.naive_gene.v2.1_1374.0_chr19	h1.ips_gene.v2.1_1539.0_chr11	intergenic	0.5	0.5	0.074	NA	1,2,3,	1,	NA	NA
Unannotated	rm1.naive_gene.v2.1_2648.0_chr15	h1.oct4_gene.v2.1_2358.0_chr22	divergent	0.5	0.5	0.068	NA	1,	1,	NA	NA
Unannotated	nod.primed_gene.v2.1_1291.0_chr8	h1.ips_gene.v2.1_4412.0_chr16	intergenic	0.48	0.01	0.014	NA	8,9,	1,	NA	NA
Unannotated	rm1.primed_gene.v2.1_1402.0_chr10	h1.ips_gene.v2.1_1019.0_chr6	divergent	0.37	0.37	0.071	NA	1,	1,	NA	NA
Unannotated	rm1.primed_gene.v2.1_1444.0_chr13	h1.oct4_gene.v2.1_3444.0_chr5	divergent	0.37	0.37	0.079	NA	1,	1,	NA	NA
LOC100216545	cast.primed_gene.v2.1_2013.0_chr5	h1.ips_gene.v2.1_1494.0_chr7	divergent	0.31	0.31	0.047	NA	1,2,3,	1,	NA	NA
4933439C10Rik	nod.primed_gene.v2.1_4009.0_chr11	h1.ips_gene.v2.1_3052.0_chr1	divergent	0.28	0.18	0.055	NA	1,	1,	NA	NA
Unannotated	cast.primed_gene.v2.1_1977.0_chr12	h1.ips_gene.v2.1_5659.0_chr2	intergenic	0.22	0.2	0.061	NA	2,	1,	NA	NA
SNHG9	rm1.primed_gene.v2.1_2175.0_chr17	h1.oct4_gene.v2.1_2189.0_chr16	sno_host	0.22	0.72	0.071	NA	1,	1,	NA	NA
Unannotated	rm1.primed_gene.v2.1_2006.0_chr2	h1.ips_gene.v2.1_2569.0_chr11	mir_host_intron	0.11	0.74	0.009	NA	1,	1,	NA	NA
LINC00339	rm1.primed_gene.v2.1_2386.0_chr4	h1.naive_gene.v2.1_1284.0_chr1	intergenic	0.05	0.69	0.046	NA	1,	1,	NA	NA
